# Supplementary material for: Quantifying the impact of inter-site heterogeneity on the distribution of ChIP-seq data
Source: Front Genet. 2014 Nov 14;5:399. doi: 10.3389/fgene.2014.00399 (PMC4231950; doi:10.3389/fgene.2014.00399)
Supplement: Supplementary file 1 [file DataSheet1.ZIP]

Archive with 112 entries (103 files):
- CNMresources/
- CNMresources/.Rhistory
- CNMresources/cnm.R
- DataCountFreq/
- DataCountFreq/2MmuChIP.csv
- DataCountFreq/3MCF7.csv
- DataCountFreq/4BT82277.csv
- DataCountFreq/1CfamNodup.csv
- DataCountFreq/1CfamChIP.csv
- DataCountFreq/1Cfam.csv
- DataCountFreq/4BT82277Nodup.csv
- DataCountFreq/2MmuNodup.csv
- DataCountFreq/4BT82277ChIP.csv
- DataCountFreq/2Mmu.csv
- DataCountFreq/3MCF7ChIP.csv
- DataCountFreq/3MCF7Nodup.csv
- DataTV/
- DataTV/TVsample9.Rda
- DataTV/TVsample11.Rda
- DataTV/TVsample7.Rda
- DataTV/TVsample4.Rda
- DataTV/TVsample8.Rda
- DataTV/.directory
- DataTV/TVsample10.Rda
- DataTV/TVsample5.Rda
- DataTV/TVsample1.Rda
- DataTV/TVsample3.Rda
- DataTV/TVsample12.Rda
- DataTV/TVsample2.Rda
- DataTV/TVsample6.Rda
- plots/
- plots/s10Amix.pdf
- plots/s5Amix.pdf
- plots/s6Amix.pdf
- plots/Prelim2.pdf
- plots/s9Amix.pdf
- plots/s1Acount.pdf
- plots/s7Acount.pdf
- plots/s5TV.pdf
- plots/s1TV.pdf
- plots/s3Amix.pdf
- plots/s8Acount.pdf
- plots/s4B.pdf
- plots/s3B.pdf
- plots/Prelim.pdf
- plots/s3Acount.pdf
- plots/s8Amix.pdf
- plots/s6B.pdf
- plots/s11Amix.pdf
- plots/s8TV.pdf
- plots/s2Acount.pdf
- plots/TVfull.pdf
- plots/s4Acount.pdf
- plots/s7B.pdf
- plots/s6TV.pdf
- plots/s12Acount.pdf
- plots/s2B.pdf
- plots/s6Acount.pdf
- plots/s9B.pdf
- plots/s9TV.pdf
- plots/s11Acount.pdf
- plots/s2Amix.pdf
- plots/s12Amix.pdf
- plots/s3TV.pdf
- plots/s10B.pdf
- plots/s12B.pdf
- plots/s11B.pdf
- plots/s5Acount.pdf
- plots/s8B.pdf
- plots/s5B.pdf
- plots/s10Acount.pdf
- plots/s2TV.pdf
- plots/s1B.pdf
- plots/s7TV.pdf
- plots/s7Amix.pdf
- plots/s4Amix.pdf
- plots/s11TV.pdf
- plots/s10TV.pdf
- plots/TV.pdf
- plots/s1Amix.pdf
- plots/s4TV.pdf
- plots/s12TV.pdf
- plots/s9Acount.pdf
- WinBUGS/
- WinBUGS/MCF7/
- WinBUGS/MCF7/MCF7lnp.txt
- WinBUGS/MCF7/winbugsmodel.txt
- WinBUGS/cfam/
- WinBUGS/cfam/output.txt
- WinBUGS/cfam/Rdata.txt
- WinBUGS/cfam/winbugsdatacfam.txt
- WinBUGS/cfam/winbugsmodel.txt
- WinBUGS/mmu/
- WinBUGS/mmu/winbugsdata.txt
- WinBUGS/mmu/mmuRdata.txt
- WinBUGS/mmu/mmulnp.txt
- WinBUGS/mmu/winbugsmodel.txt
- WinBUGS/BT82277/
- WinBUGS/BT82277/BT82277lnp.txt
- WinBUGS/BT82277/winbugsdata.txt
- WinBUGS/BT82277/codamu.txt
- WinBUGS/BT82277/BTRdata.txt
- WinBUGS/BT82277/codatau.txt
- WinBUGS/BT82277/winbugsmodel.txt
- 01LibrariesFunctions.R
- 02ProduceCountFreqs.R
- 03ProduceCountFreqsChIP.R
- 04ProduceCountsNoDups.R
- analysis.R
- README.pdf
- README.Rmd
- Targets.csv
