# Supplementary material for: Quantifying the impact of inter-site heterogeneity on the distribution of ChIP-seq data
Source: Front Genet. 2014 Nov 14;5:399. doi: 10.3389/fgene.2014.00399 (PMC4231950; doi:10.3389/fgene.2014.00399)
Supplement: Supplementary file 1 [file DataSheet1.ZIP › DataCountFreq/2MmuChIP.csv]

	x	freq
0	0	1488635
1	1	94285
2	2	8539
3	3	2038
4	4	1020
5	5	659
6	6	530
7	7	383
8	8	324
9	9	269
10	10	223
11	11	206
12	12	181
13	13	169
14	14	158
15	15	142
16	16	128
17	17	128
18	18	121
19	19	110
20	20	105
21	21	104
22	22	117
23	23	105
24	24	79
25	25	83
26	26	75
27	27	80
28	28	76
29	29	66
30	30	61
31	31	42
32	32	60
33	33	59
34	34	42
35	35	43
36	36	47
37	37	37
38	38	29
39	39	30
40	40	29
41	41	32
42	42	29
43	43	29
44	44	18
45	45	21
46	46	12
47	47	21
48	48	9
49	49	10
50	50	13
51	51	9
52	52	11
53	53	9
54	54	7
55	55	8
56	56	10
57	57	8
58	58	6
59	59	4
60	60	8
61	61	2
62	62	4
63	63	4
64	64	4
65	65	2
66	66	4
67	67	3
68	68	2
69	69	3
70	70	3
71	71	2
72	72	2
74	74	2
76	76	2
77	77	4
78	78	2
79	79	1
82	82	2
83	83	1
84	84	1
88	88	1
90	90	1
95	95	1
97	97	3
98	98	1
101	101	1
111	111	1
113	113	1
114	114	1
135	135	1
147	147	1
