# Supplementary material for: Quantifying the impact of inter-site heterogeneity on the distribution of ChIP-seq data
Source: Front Genet. 2014 Nov 14;5:399. doi: 10.3389/fgene.2014.00399 (PMC4231950; doi:10.3389/fgene.2014.00399)
Supplement: Supplementary file 1 [file DataSheet1.ZIP › DataCountFreq/3MCF7.csv]

	x	freq
0	0	1658662
1	1	191781
2	2	21487
3	3	2613
4	4	354
5	5	67
6	6	15
7	7	7
8	8	3
12	12	1
13	13	1
14	14	1
15	15	2
16	16	1
17	17	1
19	19	1
22	22	1
