# Supplementary material for: Quantifying the impact of inter-site heterogeneity on the distribution of ChIP-seq data
Source: Front Genet. 2014 Nov 14;5:399. doi: 10.3389/fgene.2014.00399 (PMC4231950; doi:10.3389/fgene.2014.00399)
Supplement: Supplementary file 1 [file DataSheet1.ZIP › DataCountFreq/4BT82277.csv]

	x	freq
0	0	1464404
1	1	296060
2	2	84325
3	3	22668
4	4	5681
5	5	1359
6	6	332
7	7	88
8	8	28
9	9	10
10	10	6
11	11	5
12	12	4
13	13	3
14	14	2
15	15	2
19	19	1
27	27	1
28	28	1
29	29	1
31	31	1
36	36	1
41	41	1
54	54	1
60	60	1
64	64	1
89	89	1
102	102	1
153	153	1
184	184	1
