# Supplementary material for: Quantifying the impact of inter-site heterogeneity on the distribution of ChIP-seq data
Source: Front Genet. 2014 Nov 14;5:399. doi: 10.3389/fgene.2014.00399 (PMC4231950; doi:10.3389/fgene.2014.00399)
Supplement: Supplementary file 1 [file DataSheet1.ZIP › DataCountFreq/1CfamNodup.csv]

	x	freq
0	0	933301
1	1	151418
2	2	14111
3	3	1006
4	4	82
5	5	23
6	6	7
7	7	12
8	8	9
9	9	7
10	10	1
11	11	2
12	12	4
13	13	2
14	14	1
15	15	1
16	16	3
17	17	1
18	18	1
19	19	1
25	25	2
29	29	1
34	34	1
