# Supplementary material for: Quantifying the impact of inter-site heterogeneity on the distribution of ChIP-seq data
Source: Front Genet. 2014 Nov 14;5:399. doi: 10.3389/fgene.2014.00399 (PMC4231950; doi:10.3389/fgene.2014.00399)
Supplement: Supplementary file 1 [file DataSheet1.ZIP › DataCountFreq/1CfamChIP.csv]

	x	freq
0	0	973076
1	1	98530
2	2	13262
3	3	3131
4	4	1487
5	5	1010
6	6	756
7	7	678
8	8	558
9	9	473
10	10	441
11	11	379
12	12	332
13	13	318
14	14	289
15	15	251
16	16	239
17	17	253
18	18	214
19	19	187
20	20	157
21	21	165
22	22	151
23	23	149
24	24	161
25	25	132
26	26	127
27	27	108
28	28	129
29	29	109
30	30	104
31	31	100
32	32	85
33	33	84
34	34	68
35	35	87
36	36	81
37	37	75
38	38	63
39	39	81
40	40	70
41	41	70
42	42	58
43	43	60
44	44	65
45	45	45
46	46	55
47	47	53
48	48	53
49	49	57
50	50	49
51	51	43
52	52	44
53	53	36
54	54	36
55	55	40
56	56	29
57	57	36
58	58	36
59	59	33
60	60	30
61	61	26
62	62	30
63	63	29
64	64	34
65	65	29
66	66	23
67	67	21
68	68	25
69	69	14
70	70	20
71	71	32
72	72	23
73	73	20
74	74	13
75	75	17
76	76	16
77	77	23
78	78	18
79	79	17
80	80	18
81	81	19
82	82	12
83	83	16
84	84	14
85	85	15
86	86	9
87	87	9
88	88	7
89	89	11
90	90	11
91	91	9
92	92	9
93	93	11
94	94	9
95	95	12
96	96	5
97	97	5
98	98	5
99	99	7
100	100	5
101	101	6
102	102	3
103	103	8
104	104	9
105	105	3
106	106	6
107	107	6
108	108	8
109	109	5
110	110	6
111	111	6
112	112	9
113	113	4
114	114	6
115	115	4
116	116	4
117	117	4
118	118	4
119	119	1
120	120	6
121	121	2
122	122	4
123	123	4
124	124	4
125	125	4
126	126	4
127	127	2
128	128	2
129	129	2
130	130	3
131	131	5
132	132	4
133	133	5
134	134	3
135	135	2
136	136	4
137	137	4
138	138	2
139	139	4
140	140	3
142	142	1
143	143	2
144	144	3
146	146	1
150	150	1
152	152	2
153	153	1
155	155	1
156	156	1
157	157	1
158	158	1
163	163	1
165	165	2
167	167	2
170	170	3
174	174	1
176	176	1
180	180	1
184	184	1
203	203	2
210	210	1
219	219	1
253	253	1
409	409	1
