# Supplementary material for: Quantifying the impact of inter-site heterogeneity on the distribution of ChIP-seq data
Source: Front Genet. 2014 Nov 14;5:399. doi: 10.3389/fgene.2014.00399 (PMC4231950; doi:10.3389/fgene.2014.00399)
Supplement: Supplementary file 1 [file DataSheet1.ZIP › DataCountFreq/1Cfam.csv]

	x	freq
0	0	933301
1	1	149737
2	2	15484
3	3	1275
4	4	115
5	5	24
6	6	8
7	7	10
8	8	8
9	9	10
10	10	1
11	11	3
12	12	2
13	13	1
14	14	2
15	15	4
17	17	3
19	19	1
20	20	1
22	22	1
23	23	1
27	27	1
35	35	1
38	38	1
60	60	1
63	63	1
