# Supplementary material for: Quantifying the impact of inter-site heterogeneity on the distribution of ChIP-seq data
Source: Front Genet. 2014 Nov 14;5:399. doi: 10.3389/fgene.2014.00399 (PMC4231950; doi:10.3389/fgene.2014.00399)
Supplement: Supplementary file 1 [file DataSheet1.ZIP › DataCountFreq/4BT82277Nodup.csv]

	x	freq
0	0	1464404
1	1	304581
2	2	81137
3	3	19576
4	4	4162
5	5	861
6	6	183
7	7	42
8	8	9
9	9	9
10	10	5
11	11	4
12	12	5
13	13	1
16	16	1
20	20	1
21	21	1
22	22	1
27	27	1
38	38	1
40	40	1
41	41	1
50	50	1
60	60	1
68	68	1
83	83	1
