# Supplementary material for: Quantifying the impact of inter-site heterogeneity on the distribution of ChIP-seq data
Source: Front Genet. 2014 Nov 14;5:399. doi: 10.3389/fgene.2014.00399 (PMC4231950; doi:10.3389/fgene.2014.00399)
Supplement: Supplementary file 1 [file DataSheet1.ZIP › DataCountFreq/2MmuNodup.csv]

	x	freq
0	0	1397007
1	1	184241
2	2	16767
3	3	1513
4	4	204
5	5	55
6	6	39
7	7	20
8	8	20
9	9	13
10	10	14
11	11	9
12	12	8
13	13	8
14	14	7
15	15	8
16	16	13
17	17	6
18	18	4
19	19	5
20	20	3
21	21	4
22	22	2
23	23	2
24	24	1
25	25	5
26	26	3
27	27	1
28	28	1
29	29	1
33	33	1
34	34	1
