# Supplementary material for: Quantifying the impact of inter-site heterogeneity on the distribution of ChIP-seq data
Source: Front Genet. 2014 Nov 14;5:399. doi: 10.3389/fgene.2014.00399 (PMC4231950; doi:10.3389/fgene.2014.00399)
Supplement: Supplementary file 1 [file DataSheet1.ZIP › DataCountFreq/4BT82277ChIP.csv]

	x	freq
0	0	1491562
1	1	272790
2	2	78798
3	3	22595
4	4	6434
5	5	1722
6	6	569
7	7	187
8	8	67
9	9	53
10	10	26
11	11	25
12	12	17
13	13	13
14	14	9
15	15	7
16	16	9
17	17	7
18	18	5
19	19	7
20	20	5
21	21	5
22	22	4
23	23	2
24	24	2
25	25	3
26	26	3
27	27	1
28	28	4
29	29	4
30	30	1
32	32	5
33	33	1
34	34	3
35	35	2
36	36	1
37	37	3
38	38	2
40	40	2
41	41	1
42	42	1
43	43	1
44	44	2
45	45	3
46	46	1
48	48	2
50	50	1
51	51	1
53	53	1
54	54	3
55	55	1
56	56	1
58	58	1
59	59	2
61	61	2
64	64	2
69	69	1
71	71	1
72	72	2
75	75	3
77	77	2
83	83	1
84	84	1
91	91	1
116	116	1
120	120	1
121	121	1
126	126	1
145	145	1
150	150	1
190	190	1
