# Supplementary material for: Quantifying the impact of inter-site heterogeneity on the distribution of ChIP-seq data
Source: Front Genet. 2014 Nov 14;5:399. doi: 10.3389/fgene.2014.00399 (PMC4231950; doi:10.3389/fgene.2014.00399)
Supplement: Supplementary file 1 [file DataSheet1.ZIP › DataCountFreq/2Mmu.csv]

	x	freq
0	0	1397007
1	1	182169
2	2	18379
3	3	1850
4	4	234
5	5	46
6	6	32
7	7	15
8	8	12
9	9	11
10	10	9
11	11	12
12	12	10
13	13	2
14	14	8
15	15	5
16	16	8
17	17	7
18	18	8
19	19	9
20	20	9
21	21	7
22	22	7
23	23	5
24	24	4
25	25	3
26	26	9
27	27	1
28	28	3
29	29	5
30	30	6
31	31	6
32	32	5
33	33	3
34	34	2
35	35	1
36	36	1
37	37	6
38	38	4
39	39	3
40	40	2
41	41	4
42	42	1
43	43	1
44	44	3
45	45	2
46	46	1
47	47	4
49	49	1
50	50	3
51	51	1
54	54	2
55	55	3
56	56	1
57	57	2
59	59	4
61	61	2
62	62	2
63	63	2
64	64	1
65	65	1
66	66	3
67	67	1
68	68	1
71	71	2
72	72	1
75	75	1
76	76	2
78	78	1
83	83	1
85	85	1
87	87	1
94	94	1
100	100	1
105	105	1
108	108	1
116	116	1
