# Supplementary material for: Quantifying the impact of inter-site heterogeneity on the distribution of ChIP-seq data
Source: Front Genet. 2014 Nov 14;5:399. doi: 10.3389/fgene.2014.00399 (PMC4231950; doi:10.3389/fgene.2014.00399)
Supplement: Supplementary file 1 [file DataSheet1.ZIP › DataCountFreq/3MCF7ChIP.csv]

	x	freq
0	0	1477193
1	1	297933
2	2	70502
3	3	18266
4	4	5365
5	5	1999
6	6	879
7	7	536
8	8	357
9	9	238
10	10	206
11	11	141
12	12	131
13	13	127
14	14	94
15	15	90
16	16	72
17	17	65
18	18	47
19	19	47
20	20	51
21	21	35
22	22	29
23	23	24
24	24	38
25	25	31
26	26	25
27	27	22
28	28	18
29	29	18
30	30	15
31	31	17
32	32	14
33	33	13
34	34	9
35	35	16
36	36	12
37	37	9
38	38	10
39	39	9
40	40	11
41	41	11
42	42	7
43	43	8
44	44	6
45	45	5
46	46	11
47	47	4
48	48	5
49	49	1
50	50	4
51	51	2
52	52	3
53	53	4
54	54	4
55	55	3
56	56	2
57	57	3
58	58	5
59	59	4
60	60	5
61	61	5
62	62	5
63	63	1
64	64	6
65	65	2
66	66	4
67	67	4
68	68	3
70	70	2
71	71	3
72	72	6
73	73	2
74	74	2
76	76	6
78	78	1
79	79	4
81	81	2
82	82	2
83	83	3
84	84	2
86	86	2
87	87	2
88	88	4
89	89	2
91	91	1
93	93	2
94	94	3
95	95	5
96	96	1
98	98	4
100	100	2
102	102	2
103	103	2
105	105	3
106	106	1
107	107	2
108	108	1
110	110	2
113	113	1
114	114	1
116	116	2
118	118	2
120	120	1
122	122	4
123	123	2
124	124	1
125	125	1
128	128	1
133	133	1
135	135	1
138	138	1
140	140	2
141	141	1
142	142	2
143	143	1
144	144	1
145	145	2
146	146	1
148	148	1
149	149	2
150	150	1
157	157	3
162	162	1
163	163	1
173	173	1
182	182	1
183	183	1
184	184	1
188	188	1
193	193	1
195	195	1
200	200	1
203	203	1
205	205	1
208	208	1
213	213	1
214	214	1
223	223	1
224	224	1
225	225	1
229	229	1
231	231	1
232	232	1
244	244	1
245	245	1
248	248	1
258	258	1
260	260	1
264	264	1
276	276	1
387	387	1
448	448	1
492	492	1
603	603	1
696	696	1
697	697	1
966	966	1
