# Supplementary material for: Quantifying the impact of inter-site heterogeneity on the distribution of ChIP-seq data
Source: Front Genet. 2014 Nov 14;5:399. doi: 10.3389/fgene.2014.00399 (PMC4231950; doi:10.3389/fgene.2014.00399)
Supplement: Supplementary file 1 [file DataSheet1.ZIP › DataCountFreq/3MCF7Nodup.csv]

	x	freq
0	0	1658662
1	1	194987
2	2	18977
3	3	2046
4	4	260
5	5	45
6	6	8
7	7	4
8	8	2
9	9	2
11	11	1
12	12	2
17	17	1
18	18	1
