# Supplementary material for: Quantifying the impact of inter-site heterogeneity on the distribution of ChIP-seq data
Source: Front Genet. 2014 Nov 14;5:399. doi: 10.3389/fgene.2014.00399 (PMC4231950; doi:10.3389/fgene.2014.00399)
Supplement: Supplementary file 1 [file DataSheet1.ZIP › WinBUGS/MCF7/MCF7lnp.txt]

node	mean	sd	MC error	2.5%	median	97.5%	start	sample
mu	-2.399	0.004173	3.004E-4	-2.408	-2.399	-2.391	2500	17501
tau	1.379	0.01343	9.958E-4	1.352	1.379	1.405	2500	17501
