# Supplementary material for: Quantifying the impact of inter-site heterogeneity on the distribution of ChIP-seq data
Source: Front Genet. 2014 Nov 14;5:399. doi: 10.3389/fgene.2014.00399 (PMC4231950; doi:10.3389/fgene.2014.00399)
Supplement: Supplementary file 1 [file DataSheet1.ZIP › WinBUGS/cfam/output.txt]

node	mean	sd	MC error	2.5%	median	97.5%	start	sample
mu	-1.963	0.003439	2.18E-4	-1.969	-1.963	-1.956	501	19500
tau	2.718	0.03963	0.002895	2.641	2.718	2.795	501	19500
