# Supplementary material for: Quantifying the impact of inter-site heterogeneity on the distribution of ChIP-seq data
Source: Front Genet. 2014 Nov 14;5:399. doi: 10.3389/fgene.2014.00399 (PMC4231950; doi:10.3389/fgene.2014.00399)
Supplement: Supplementary file 1 [file DataSheet1.ZIP › WinBUGS/cfam/winbugsmodel.txt]

model{

  ##MODEL
  for(i in 1:N)
  {
    y[i] ~ dpois(lambda[i])
    lambda[i] ~ dlnorm(mu, tau)
  }

  ##PRIORS
  mu ~ dnorm(0,0.1)
  tau ~ dgamma(1,0.1)
}


list(mu = 0.3, tau = 2)
