# Supplementary material for: Quantifying the impact of inter-site heterogeneity on the distribution of ChIP-seq data
Source: Front Genet. 2014 Nov 14;5:399. doi: 10.3389/fgene.2014.00399 (PMC4231950; doi:10.3389/fgene.2014.00399)
Supplement: Supplementary file 1 [file DataSheet1.ZIP › WinBUGS/mmu/mmulnp.txt]

node	mean	sd	MC error	2.5%	median	97.5%	start	sample
mu	-2.331	0.003639	2.181E-4	-2.338	-2.331	-2.324	501	19500
tau	1.296	0.009686	5.971E-4	1.277	1.296	1.315	501	19500
