# Supplementary material for: Quantifying the impact of inter-site heterogeneity on the distribution of ChIP-seq data
Source: Front Genet. 2014 Nov 14;5:399. doi: 10.3389/fgene.2014.00399 (PMC4231950; doi:10.3389/fgene.2014.00399)
Supplement: Supplementary file 1 [file DataSheet1.ZIP › WinBUGS/BT82277/BT82277lnp.txt]

node	 mean	 sd	 MC error	2.5%	median	97.5%	start	sample
mu	-1.708	0.002657	1.335E-4	-1.713	-1.708	-1.703	501	19500
tau	0.9708	0.004521	2.348E-4	0.9621	0.9708	0.9796	501	19500

Redone:

node	 mean	sd		MC error 	2.5%	median	97.5%	start	sample
mu	-1.707	0.002515	1.67E-4 	-1.712	-1.707	-1.702	501	9500
tau	0.9717	0.004166	2.814E-4	0.9639	0.9717	0.9801	501	9500
