# Supplementary material for: Quantifying the impact of inter-site heterogeneity on the distribution of ChIP-seq data
Source: Front Genet. 2014 Nov 14;5:399. doi: 10.3389/fgene.2014.00399 (PMC4231950; doi:10.3389/fgene.2014.00399)
Supplement: Supplementary file 1 [file DataSheet1.ZIP › WinBUGS/BT82277/codamu.txt]

1	0.2993
2	0.05475
3	-0.1576
4	-0.3295
5	-0.4708
6	-0.5879
7	-0.6875
8	-0.7713
9	-0.8433
10	-0.9061
11	-0.9606
12	-1.009
13	-1.052
14	-1.089
15	-1.123
16	-1.154
17	-1.181
18	-1.208
19	-1.231
20	-1.252
21	-1.272
22	-1.29
23	-1.307
24	-1.322
25	-1.337
26	-1.349
27	-1.364
28	-1.375
29	-1.385
30	-1.395
31	-1.406
32	-1.414
33	-1.422
34	-1.431
35	-1.438
36	-1.446
37	-1.453
38	-1.459
39	-1.465
40	-1.472
41	-1.478
42	-1.485
43	-1.491
44	-1.497
45	-1.502
46	-1.508
47	-1.512
48	-1.517
49	-1.522
50	-1.527
51	-1.53
52	-1.535
53	-1.539
54	-1.543
55	-1.547
56	-1.55
57	-1.554
58	-1.559
59	-1.562
60	-1.566
61	-1.568
62	-1.573
63	-1.574
64	-1.578
65	-1.582
66	-1.585
67	-1.589
68	-1.591
69	-1.593
70	-1.596
71	-1.598
72	-1.602
73	-1.603
74	-1.607
75	-1.61
76	-1.612
77	-1.617
78	-1.62
79	-1.621
80	-1.626
81	-1.627
82	-1.63
83	-1.631
84	-1.634
85	-1.638
86	-1.64
87	-1.64
88	-1.641
89	-1.641
90	-1.645
91	-1.646
92	-1.646
93	-1.648
94	-1.649
95	-1.651
96	-1.652
97	-1.655
98	-1.656
99	-1.658
100	-1.66
101	-1.661
102	-1.661
103	-1.663
104	-1.665
105	-1.666
106	-1.667
107	-1.669
108	-1.67
109	-1.67
110	-1.671
111	-1.672
112	-1.672
113	-1.671
114	-1.673
115	-1.674
116	-1.674
117	-1.675
118	-1.677
119	-1.679
120	-1.682
121	-1.682
122	-1.683
123	-1.683
124	-1.686
125	-1.684
126	-1.684
127	-1.686
128	-1.685
129	-1.685
130	-1.686
131	-1.685
132	-1.687
133	-1.689
134	-1.689
135	-1.689
136	-1.688
137	-1.69
138	-1.689
139	-1.69
140	-1.692
141	-1.692
142	-1.691
143	-1.692
144	-1.692
145	-1.693
146	-1.693
147	-1.693
148	-1.693
149	-1.694
150	-1.695
151	-1.695
152	-1.695
153	-1.694
154	-1.695
155	-1.696
156	-1.696
157	-1.696
158	-1.697
159	-1.697
160	-1.697
161	-1.698
162	-1.698
163	-1.698
164	-1.696
165	-1.695
166	-1.698
167	-1.698
168	-1.7
169	-1.699
170	-1.699
171	-1.7
172	-1.699
173	-1.698
174	-1.698
175	-1.698
176	-1.697
177	-1.698
178	-1.697
179	-1.699
180	-1.701
181	-1.7
182	-1.7
183	-1.7
184	-1.7
185	-1.699
186	-1.7
187	-1.701
188	-1.702
189	-1.701
190	-1.7
191	-1.702
192	-1.702
193	-1.702
194	-1.703
195	-1.702
196	-1.703
197	-1.703
198	-1.703
199	-1.704
200	-1.703
201	-1.702
202	-1.704
203	-1.704
204	-1.704
205	-1.704
206	-1.704
207	-1.705
208	-1.702
209	-1.702
210	-1.702
211	-1.703
212	-1.704
213	-1.703
214	-1.705
215	-1.704
216	-1.704
217	-1.704
218	-1.705
219	-1.705
220	-1.705
221	-1.706
222	-1.704
223	-1.705
224	-1.706
225	-1.705
226	-1.703
227	-1.702
228	-1.704
229	-1.703
230	-1.703
231	-1.703
232	-1.702
233	-1.702
234	-1.7
235	-1.701
236	-1.702
237	-1.702
238	-1.702
239	-1.701
240	-1.701
241	-1.7
242	-1.703
243	-1.702
244	-1.702
245	-1.704
246	-1.703
247	-1.704
248	-1.703
249	-1.703
250	-1.703
251	-1.703
252	-1.704
253	-1.703
254	-1.705
255	-1.706
256	-1.707
257	-1.706
258	-1.707
259	-1.706
260	-1.704
261	-1.705
262	-1.704
263	-1.704
264	-1.706
265	-1.709
266	-1.708
267	-1.706
268	-1.706
269	-1.706
270	-1.706
271	-1.707
272	-1.706
273	-1.706
274	-1.706
275	-1.706
276	-1.706
277	-1.707
278	-1.709
279	-1.71
280	-1.71
281	-1.711
282	-1.712
283	-1.712
284	-1.711
285	-1.71
286	-1.71
287	-1.711
288	-1.711
289	-1.711
290	-1.71
291	-1.711
292	-1.712
293	-1.711
294	-1.711
295	-1.71
296	-1.71
297	-1.709
298	-1.711
299	-1.708
300	-1.708
301	-1.708
302	-1.708
303	-1.708
304	-1.709
305	-1.709
306	-1.709
307	-1.707
308	-1.71
309	-1.71
310	-1.71
311	-1.71
312	-1.709
313	-1.709
314	-1.71
315	-1.709
316	-1.71
317	-1.713
318	-1.711
319	-1.71
320	-1.709
321	-1.71
322	-1.709
323	-1.711
324	-1.711
325	-1.71
326	-1.71
327	-1.709
328	-1.711
329	-1.711
330	-1.711
331	-1.711
332	-1.711
333	-1.71
334	-1.711
335	-1.711
336	-1.712
337	-1.711
338	-1.709
339	-1.708
340	-1.708
341	-1.708
342	-1.707
343	-1.706
344	-1.706
345	-1.705
346	-1.705
347	-1.706
348	-1.706
349	-1.705
350	-1.706
351	-1.706
352	-1.706
353	-1.708
354	-1.707
355	-1.707
356	-1.707
357	-1.706
358	-1.708
359	-1.706
360	-1.706
361	-1.705
362	-1.705
363	-1.705
364	-1.708
365	-1.708
366	-1.707
367	-1.707
368	-1.708
369	-1.708
370	-1.708
371	-1.709
372	-1.708
373	-1.708
374	-1.708
375	-1.708
376	-1.709
377	-1.707
378	-1.709
379	-1.708
380	-1.708
381	-1.709
382	-1.709
383	-1.707
384	-1.708
385	-1.709
386	-1.709
387	-1.708
388	-1.709
389	-1.71
390	-1.71
391	-1.709
392	-1.71
393	-1.711
394	-1.709
395	-1.711
396	-1.711
397	-1.713
398	-1.714
399	-1.714
400	-1.714
401	-1.714
402	-1.714
403	-1.714
404	-1.712
405	-1.713
406	-1.713
407	-1.713
408	-1.713
409	-1.713
410	-1.711
411	-1.712
412	-1.713
413	-1.713
414	-1.712
415	-1.712
416	-1.713
417	-1.714
418	-1.714
419	-1.713
420	-1.712
421	-1.712
422	-1.71
423	-1.711
424	-1.711
425	-1.711
426	-1.712
427	-1.711
428	-1.711
429	-1.711
430	-1.712
431	-1.713
432	-1.711
433	-1.711
434	-1.713
435	-1.712
436	-1.713
437	-1.713
438	-1.713
439	-1.712
440	-1.713
441	-1.711
442	-1.711
443	-1.711
444	-1.712
445	-1.711
446	-1.711
447	-1.712
448	-1.71
449	-1.71
450	-1.711
451	-1.709
452	-1.709
453	-1.708
454	-1.71
455	-1.712
456	-1.712
457	-1.711
458	-1.71
459	-1.71
460	-1.708
461	-1.708
462	-1.708
463	-1.707
464	-1.707
465	-1.705
466	-1.705
467	-1.703
468	-1.704
469	-1.704
470	-1.706
471	-1.705
472	-1.704
473	-1.705
474	-1.704
475	-1.705
476	-1.705
477	-1.703
478	-1.704
479	-1.706
480	-1.707
481	-1.705
482	-1.703
483	-1.704
484	-1.705
485	-1.705
486	-1.706
487	-1.707
488	-1.707
489	-1.708
490	-1.709
491	-1.709
492	-1.709
493	-1.709
494	-1.708
495	-1.707
496	-1.707
497	-1.707
498	-1.708
499	-1.709
500	-1.708
501	-1.709
502	-1.709
503	-1.708
504	-1.709
505	-1.708
506	-1.708
507	-1.709
508	-1.709
509	-1.708
510	-1.708
511	-1.708
512	-1.708
513	-1.706
514	-1.706
515	-1.705
516	-1.705
517	-1.705
518	-1.706
519	-1.703
520	-1.703
521	-1.704
522	-1.702
523	-1.703
524	-1.702
525	-1.705
526	-1.705
527	-1.705
528	-1.705
529	-1.706
530	-1.707
531	-1.705
532	-1.703
533	-1.703
534	-1.703
535	-1.703
536	-1.702
537	-1.704
538	-1.703
539	-1.703
540	-1.704
541	-1.706
542	-1.707
543	-1.707
544	-1.706
545	-1.706
546	-1.706
547	-1.707
548	-1.709
549	-1.708
550	-1.708
551	-1.708
552	-1.707
553	-1.707
554	-1.71
555	-1.709
556	-1.709
557	-1.709
558	-1.708
559	-1.707
560	-1.707
561	-1.709
562	-1.708
563	-1.709
564	-1.709
565	-1.708
566	-1.709
567	-1.708
568	-1.71
569	-1.708
570	-1.707
571	-1.707
572	-1.709
573	-1.71
574	-1.709
575	-1.709
576	-1.71
577	-1.709
578	-1.709
579	-1.707
580	-1.709
581	-1.71
582	-1.711
583	-1.71
584	-1.708
585	-1.707
586	-1.706
587	-1.706
588	-1.706
589	-1.707
590	-1.708
591	-1.706
592	-1.708
593	-1.706
594	-1.708
595	-1.707
596	-1.707
597	-1.707
598	-1.706
599	-1.706
600	-1.707
601	-1.706
602	-1.706
603	-1.707
604	-1.709
605	-1.709
606	-1.711
607	-1.711
608	-1.711
609	-1.712
610	-1.711
611	-1.712
612	-1.71
613	-1.71
614	-1.711
615	-1.713
616	-1.712
617	-1.713
618	-1.711
619	-1.712
620	-1.712
621	-1.712
622	-1.713
623	-1.713
624	-1.713
625	-1.713
626	-1.711
627	-1.713
628	-1.711
629	-1.713
630	-1.713
631	-1.709
632	-1.71
633	-1.708
634	-1.708
635	-1.709
636	-1.709
637	-1.708
638	-1.706
639	-1.707
640	-1.707
641	-1.706
642	-1.706
643	-1.708
644	-1.707
645	-1.707
646	-1.707
647	-1.707
648	-1.707
649	-1.706
650	-1.707
651	-1.706
652	-1.706
653	-1.706
654	-1.707
655	-1.706
656	-1.706
657	-1.706
658	-1.705
659	-1.704
660	-1.704
661	-1.703
662	-1.704
663	-1.701
664	-1.7
665	-1.703
666	-1.703
667	-1.703
668	-1.704
669	-1.704
670	-1.704
671	-1.704
672	-1.705
673	-1.704
674	-1.704
675	-1.704
676	-1.703
677	-1.703
678	-1.702
679	-1.701
680	-1.701
681	-1.702
682	-1.699
683	-1.7
684	-1.7
685	-1.7
686	-1.7
687	-1.701
688	-1.701
689	-1.699
690	-1.699
691	-1.7
692	-1.699
693	-1.701
694	-1.702
695	-1.702
696	-1.703
697	-1.703
698	-1.703
699	-1.702
700	-1.703
701	-1.703
702	-1.704
703	-1.705
704	-1.705
705	-1.705
706	-1.705
707	-1.705
708	-1.706
709	-1.706
710	-1.706
711	-1.705
712	-1.705
713	-1.704
714	-1.705
715	-1.705
716	-1.705
717	-1.706
718	-1.705
719	-1.705
720	-1.706
721	-1.704
722	-1.705
723	-1.704
724	-1.705
725	-1.704
726	-1.704
727	-1.703
728	-1.703
729	-1.703
730	-1.705
731	-1.704
732	-1.705
733	-1.705
734	-1.704
735	-1.704
736	-1.704
737	-1.703
738	-1.703
739	-1.703
740	-1.706
741	-1.705
742	-1.705
743	-1.706
744	-1.706
745	-1.706
746	-1.705
747	-1.707
748	-1.708
749	-1.708
750	-1.708
751	-1.707
752	-1.707
753	-1.708
754	-1.709
755	-1.708
756	-1.707
757	-1.708
758	-1.709
759	-1.707
760	-1.708
761	-1.707
762	-1.706
763	-1.705
764	-1.706
765	-1.705
766	-1.705
767	-1.705
768	-1.706
769	-1.707
770	-1.708
771	-1.707
772	-1.706
773	-1.706
774	-1.706
775	-1.707
776	-1.706
777	-1.706
778	-1.705
779	-1.704
780	-1.705
781	-1.705
782	-1.702
783	-1.702
784	-1.702
785	-1.703
786	-1.704
787	-1.703
788	-1.704
789	-1.702
790	-1.703
791	-1.705
792	-1.706
793	-1.706
794	-1.704
795	-1.705
796	-1.705
797	-1.705
798	-1.704
799	-1.706
800	-1.705
801	-1.707
802	-1.707
803	-1.707
804	-1.706
805	-1.706
806	-1.707
807	-1.707
808	-1.708
809	-1.708
810	-1.709
811	-1.708
812	-1.708
813	-1.708
814	-1.709
815	-1.709
816	-1.709
817	-1.708
818	-1.71
819	-1.71
820	-1.71
821	-1.71
822	-1.711
823	-1.711
824	-1.71
825	-1.709
826	-1.71
827	-1.71
828	-1.71
829	-1.711
830	-1.709
831	-1.709
832	-1.711
833	-1.712
834	-1.713
835	-1.713
836	-1.713
837	-1.711
838	-1.712
839	-1.712
840	-1.712
841	-1.71
842	-1.71
843	-1.71
844	-1.71
845	-1.71
846	-1.711
847	-1.711
848	-1.71
849	-1.71
850	-1.711
851	-1.71
852	-1.71
853	-1.712
854	-1.711
855	-1.712
856	-1.714
857	-1.714
858	-1.713
859	-1.713
860	-1.71
861	-1.711
862	-1.712
863	-1.711
864	-1.71
865	-1.71
866	-1.71
867	-1.709
868	-1.709
869	-1.709
870	-1.708
871	-1.708
872	-1.708
873	-1.709
874	-1.71
875	-1.709
876	-1.709
877	-1.708
878	-1.707
879	-1.708
880	-1.708
881	-1.709
882	-1.708
883	-1.71
884	-1.711
885	-1.711
886	-1.711
887	-1.711
888	-1.712
889	-1.71
890	-1.712
891	-1.711
892	-1.71
893	-1.711
894	-1.712
895	-1.712
896	-1.711
897	-1.711
898	-1.71
899	-1.711
900	-1.711
901	-1.709
902	-1.712
903	-1.71
904	-1.709
905	-1.708
906	-1.709
907	-1.709
908	-1.71
909	-1.709
910	-1.711
911	-1.71
912	-1.71
913	-1.709
914	-1.709
915	-1.708
916	-1.708
917	-1.707
918	-1.706
919	-1.708
920	-1.708
921	-1.709
922	-1.71
923	-1.711
924	-1.71
925	-1.711
926	-1.712
927	-1.713
928	-1.711
929	-1.71
930	-1.711
931	-1.711
932	-1.711
933	-1.711
934	-1.712
935	-1.713
936	-1.712
937	-1.711
938	-1.712
939	-1.711
940	-1.71
941	-1.709
942	-1.709
943	-1.711
944	-1.71
945	-1.709
946	-1.711
947	-1.71
948	-1.708
949	-1.707
950	-1.708
951	-1.708
952	-1.708
953	-1.71
954	-1.708
955	-1.708
956	-1.708
957	-1.708
958	-1.707
959	-1.708
960	-1.707
961	-1.708
962	-1.708
963	-1.707
964	-1.709
965	-1.709
966	-1.709
967	-1.71
968	-1.709
969	-1.709
970	-1.709
971	-1.709
972	-1.709
973	-1.707
974	-1.708
975	-1.711
976	-1.708
977	-1.712
978	-1.711
979	-1.711
980	-1.71
981	-1.708
982	-1.708
983	-1.708
984	-1.708
985	-1.708
986	-1.71
987	-1.71
988	-1.709
989	-1.709
990	-1.709
991	-1.708
992	-1.711
993	-1.708
994	-1.711
995	-1.711
996	-1.711
997	-1.711
998	-1.712
999	-1.713
1000	-1.712
1001	-1.715
1002	-1.713
1003	-1.712
1004	-1.713
1005	-1.712
1006	-1.712
1007	-1.713
1008	-1.711
1009	-1.71
1010	-1.707
1011	-1.708
1012	-1.708
1013	-1.708
1014	-1.71
1015	-1.71
1016	-1.71
1017	-1.71
1018	-1.709
1019	-1.711
1020	-1.71
1021	-1.709
1022	-1.71
1023	-1.71
1024	-1.709
1025	-1.709
1026	-1.708
1027	-1.709
1028	-1.709
1029	-1.709
1030	-1.709
1031	-1.708
1032	-1.707
1033	-1.708
1034	-1.709
1035	-1.71
1036	-1.71
1037	-1.71
1038	-1.709
1039	-1.71
1040	-1.71
1041	-1.71
1042	-1.711
1043	-1.711
1044	-1.712
1045	-1.713
1046	-1.711
1047	-1.71
1048	-1.71
1049	-1.71
1050	-1.71
1051	-1.708
1052	-1.708
1053	-1.71
1054	-1.709
1055	-1.709
1056	-1.708
1057	-1.709
1058	-1.707
1059	-1.708
1060	-1.708
1061	-1.707
1062	-1.708
1063	-1.707
1064	-1.705
1065	-1.706
1066	-1.708
1067	-1.708
1068	-1.709
1069	-1.708
1070	-1.708
1071	-1.71
1072	-1.709
1073	-1.709
1074	-1.707
1075	-1.706
1076	-1.707
1077	-1.707
1078	-1.707
1079	-1.709
1080	-1.709
1081	-1.708
1082	-1.708
1083	-1.707
1084	-1.706
1085	-1.706
1086	-1.707
1087	-1.708
1088	-1.708
1089	-1.707
1090	-1.708
1091	-1.709
1092	-1.708
1093	-1.709
1094	-1.709
1095	-1.707
1096	-1.706
1097	-1.705
1098	-1.708
1099	-1.707
1100	-1.707
1101	-1.707
1102	-1.707
1103	-1.708
1104	-1.708
1105	-1.707
1106	-1.709
1107	-1.707
1108	-1.708
1109	-1.707
1110	-1.709
1111	-1.709
1112	-1.709
1113	-1.708
1114	-1.708
1115	-1.708
1116	-1.707
1117	-1.707
1118	-1.708
1119	-1.707
1120	-1.708
1121	-1.708
1122	-1.709
1123	-1.707
1124	-1.707
1125	-1.707
1126	-1.709
1127	-1.708
1128	-1.708
1129	-1.708
1130	-1.708
1131	-1.708
1132	-1.708
1133	-1.707
1134	-1.708
1135	-1.707
1136	-1.709
1137	-1.709
1138	-1.708
1139	-1.709
1140	-1.71
1141	-1.711
1142	-1.709
1143	-1.708
1144	-1.707
1145	-1.71
1146	-1.708
1147	-1.708
1148	-1.706
1149	-1.706
1150	-1.708
1151	-1.708
1152	-1.709
1153	-1.709
1154	-1.71
1155	-1.711
1156	-1.711
1157	-1.711
1158	-1.711
1159	-1.711
1160	-1.709
1161	-1.711
1162	-1.71
1163	-1.709
1164	-1.708
1165	-1.707
1166	-1.708
1167	-1.708
1168	-1.709
1169	-1.709
1170	-1.708
1171	-1.709
1172	-1.709
1173	-1.709
1174	-1.709
1175	-1.708
1176	-1.708
1177	-1.709
1178	-1.708
1179	-1.707
1180	-1.707
1181	-1.706
1182	-1.707
1183	-1.707
1184	-1.706
1185	-1.708
1186	-1.707
1187	-1.707
1188	-1.707
1189	-1.708
1190	-1.709
1191	-1.71
1192	-1.71
1193	-1.709
1194	-1.709
1195	-1.708
1196	-1.707
1197	-1.707
1198	-1.709
1199	-1.708
1200	-1.706
1201	-1.707
1202	-1.706
1203	-1.706
1204	-1.705
1205	-1.705
1206	-1.704
1207	-1.704
1208	-1.703
1209	-1.705
1210	-1.704
1211	-1.703
1212	-1.703
1213	-1.703
1214	-1.702
1215	-1.703
1216	-1.703
1217	-1.701
1218	-1.704
1219	-1.703
1220	-1.702
1221	-1.703
1222	-1.703
1223	-1.702
1224	-1.702
1225	-1.702
1226	-1.702
1227	-1.701
1228	-1.702
1229	-1.701
1230	-1.703
1231	-1.703
1232	-1.704
1233	-1.705
1234	-1.705
1235	-1.705
1236	-1.705
1237	-1.707
1238	-1.705
1239	-1.704
1240	-1.706
1241	-1.703
1242	-1.705
1243	-1.705
1244	-1.705
1245	-1.705
1246	-1.704
1247	-1.703
1248	-1.703
1249	-1.703
1250	-1.704
1251	-1.705
1252	-1.704
1253	-1.706
1254	-1.705
1255	-1.706
1256	-1.706
1257	-1.705
1258	-1.705
1259	-1.707
1260	-1.707
1261	-1.705
1262	-1.706
1263	-1.707
1264	-1.708
1265	-1.709
1266	-1.708
1267	-1.709
1268	-1.709
1269	-1.709
1270	-1.71
1271	-1.708
1272	-1.708
1273	-1.707
1274	-1.708
1275	-1.709
1276	-1.71
1277	-1.71
1278	-1.71
1279	-1.71
1280	-1.711
1281	-1.709
1282	-1.709
1283	-1.711
1284	-1.71
1285	-1.709
1286	-1.71
1287	-1.71
1288	-1.71
1289	-1.711
1290	-1.711
1291	-1.71
1292	-1.71
1293	-1.712
1294	-1.712
1295	-1.712
1296	-1.71
1297	-1.708
1298	-1.709
1299	-1.709
1300	-1.71
1301	-1.709
1302	-1.709
1303	-1.708
1304	-1.71
1305	-1.711
1306	-1.712
1307	-1.711
1308	-1.712
1309	-1.711
1310	-1.71
1311	-1.71
1312	-1.71
1313	-1.71
1314	-1.711
1315	-1.712
1316	-1.713
1317	-1.71
1318	-1.711
1319	-1.712
1320	-1.712
1321	-1.712
1322	-1.71
1323	-1.709
1324	-1.71
1325	-1.71
1326	-1.71
1327	-1.708
1328	-1.708
1329	-1.709
1330	-1.711
1331	-1.71
1332	-1.71
1333	-1.71
1334	-1.712
1335	-1.71
1336	-1.71
1337	-1.712
1338	-1.711
1339	-1.71
1340	-1.711
1341	-1.712
1342	-1.711
1343	-1.709
1344	-1.71
1345	-1.708
1346	-1.709
1347	-1.71
1348	-1.709
1349	-1.707
1350	-1.707
1351	-1.708
1352	-1.708
1353	-1.709
1354	-1.709
1355	-1.711
1356	-1.71
1357	-1.711
1358	-1.712
1359	-1.712
1360	-1.713
1361	-1.711
1362	-1.712
1363	-1.714
1364	-1.713
1365	-1.712
1366	-1.711
1367	-1.712
1368	-1.712
1369	-1.712
1370	-1.711
1371	-1.711
1372	-1.71
1373	-1.71
1374	-1.709
1375	-1.709
1376	-1.709
1377	-1.709
1378	-1.709
1379	-1.708
1380	-1.706
1381	-1.705
1382	-1.707
1383	-1.707
1384	-1.705
1385	-1.704
1386	-1.705
1387	-1.706
1388	-1.706
1389	-1.707
1390	-1.707
1391	-1.706
1392	-1.706
1393	-1.706
1394	-1.704
1395	-1.704
1396	-1.703
1397	-1.705
1398	-1.706
1399	-1.704
1400	-1.704
1401	-1.705
1402	-1.706
1403	-1.707
1404	-1.707
1405	-1.708
1406	-1.708
1407	-1.709
1408	-1.709
1409	-1.708
1410	-1.707
1411	-1.706
1412	-1.705
1413	-1.705
1414	-1.706
1415	-1.705
1416	-1.704
1417	-1.704
1418	-1.704
1419	-1.705
1420	-1.704
1421	-1.705
1422	-1.706
1423	-1.705
1424	-1.706
1425	-1.705
1426	-1.706
1427	-1.707
1428	-1.706
1429	-1.707
1430	-1.706
1431	-1.708
1432	-1.708
1433	-1.708
1434	-1.709
1435	-1.709
1436	-1.71
1437	-1.71
1438	-1.709
1439	-1.71
1440	-1.711
1441	-1.711
1442	-1.71
1443	-1.711
1444	-1.711
1445	-1.711
1446	-1.711
1447	-1.711
1448	-1.71
1449	-1.709
1450	-1.709
1451	-1.71
1452	-1.709
1453	-1.707
1454	-1.708
1455	-1.706
1456	-1.708
1457	-1.708
1458	-1.71
1459	-1.708
1460	-1.711
1461	-1.71
1462	-1.709
1463	-1.708
1464	-1.71
1465	-1.71
1466	-1.71
1467	-1.712
1468	-1.71
1469	-1.711
1470	-1.709
1471	-1.71
1472	-1.709
1473	-1.709
1474	-1.709
1475	-1.711
1476	-1.712
1477	-1.712
1478	-1.712
1479	-1.711
1480	-1.711
1481	-1.71
1482	-1.711
1483	-1.71
1484	-1.71
1485	-1.711
1486	-1.71
1487	-1.709
1488	-1.709
1489	-1.71
1490	-1.708
1491	-1.706
1492	-1.708
1493	-1.707
1494	-1.707
1495	-1.707
1496	-1.709
1497	-1.708
1498	-1.707
1499	-1.708
1500	-1.708
1501	-1.707
1502	-1.708
1503	-1.707
1504	-1.705
1505	-1.705
1506	-1.706
1507	-1.707
1508	-1.709
1509	-1.708
1510	-1.708
1511	-1.707
1512	-1.708
1513	-1.705
1514	-1.707
1515	-1.706
1516	-1.705
1517	-1.705
1518	-1.705
1519	-1.706
1520	-1.705
1521	-1.709
1522	-1.707
1523	-1.707
1524	-1.708
1525	-1.707
1526	-1.708
1527	-1.707
1528	-1.707
1529	-1.708
1530	-1.708
1531	-1.708
1532	-1.708
1533	-1.708
1534	-1.707
1535	-1.707
1536	-1.708
1537	-1.708
1538	-1.708
1539	-1.708
1540	-1.708
1541	-1.709
1542	-1.709
1543	-1.708
1544	-1.709
1545	-1.71
1546	-1.709
1547	-1.706
1548	-1.706
1549	-1.705
1550	-1.705
1551	-1.704
1552	-1.705
1553	-1.705
1554	-1.706
1555	-1.706
1556	-1.706
1557	-1.707
1558	-1.706
1559	-1.707
1560	-1.707
1561	-1.707
1562	-1.708
1563	-1.709
1564	-1.712
1565	-1.71
1566	-1.708
1567	-1.71
1568	-1.709
1569	-1.709
1570	-1.708
1571	-1.709
1572	-1.708
1573	-1.71
1574	-1.709
1575	-1.71
1576	-1.709
1577	-1.709
1578	-1.711
1579	-1.712
1580	-1.709
1581	-1.71
1582	-1.708
1583	-1.708
1584	-1.709
1585	-1.707
1586	-1.707
1587	-1.707
1588	-1.708
1589	-1.707
1590	-1.709
1591	-1.709
1592	-1.71
1593	-1.708
1594	-1.708
1595	-1.707
1596	-1.706
1597	-1.706
1598	-1.706
1599	-1.707
1600	-1.706
1601	-1.707
1602	-1.707
1603	-1.708
1604	-1.707
1605	-1.707
1606	-1.706
1607	-1.705
1608	-1.705
1609	-1.705
1610	-1.705
1611	-1.705
1612	-1.705
1613	-1.706
1614	-1.704
1615	-1.706
1616	-1.705
1617	-1.705
1618	-1.706
1619	-1.706
1620	-1.707
1621	-1.707
1622	-1.707
1623	-1.708
1624	-1.708
1625	-1.708
1626	-1.707
1627	-1.705
1628	-1.706
1629	-1.705
1630	-1.705
1631	-1.704
1632	-1.704
1633	-1.706
1634	-1.706
1635	-1.706
1636	-1.707
1637	-1.705
1638	-1.706
1639	-1.708
1640	-1.707
1641	-1.705
1642	-1.707
1643	-1.705
1644	-1.706
1645	-1.707
1646	-1.707
1647	-1.707
1648	-1.708
1649	-1.707
1650	-1.706
1651	-1.705
1652	-1.704
1653	-1.706
1654	-1.704
1655	-1.704
1656	-1.705
1657	-1.706
1658	-1.705
1659	-1.707
1660	-1.707
1661	-1.708
1662	-1.708
1663	-1.707
1664	-1.705
1665	-1.706
1666	-1.706
1667	-1.705
1668	-1.705
1669	-1.705
1670	-1.705
1671	-1.706
1672	-1.706
1673	-1.706
1674	-1.705
1675	-1.705
1676	-1.705
1677	-1.705
1678	-1.706
1679	-1.707
1680	-1.708
1681	-1.707
1682	-1.708
1683	-1.707
1684	-1.708
1685	-1.709
1686	-1.706
1687	-1.706
1688	-1.708
1689	-1.707
1690	-1.706
1691	-1.704
1692	-1.705
1693	-1.704
1694	-1.705
1695	-1.706
1696	-1.705
1697	-1.706
1698	-1.707
1699	-1.705
1700	-1.706
1701	-1.708
1702	-1.706
1703	-1.706
1704	-1.705
1705	-1.706
1706	-1.707
1707	-1.708
1708	-1.707
1709	-1.705
1710	-1.706
1711	-1.707
1712	-1.706
1713	-1.707
1714	-1.709
1715	-1.708
1716	-1.707
1717	-1.708
1718	-1.708
1719	-1.708
1720	-1.709
1721	-1.708
1722	-1.706
1723	-1.706
1724	-1.705
1725	-1.705
1726	-1.704
1727	-1.704
1728	-1.705
1729	-1.704
1730	-1.704
1731	-1.706
1732	-1.705
1733	-1.704
1734	-1.705
1735	-1.705
1736	-1.706
1737	-1.705
1738	-1.705
1739	-1.703
1740	-1.702
1741	-1.703
1742	-1.703
1743	-1.703
1744	-1.703
1745	-1.704
1746	-1.703
1747	-1.702
1748	-1.701
1749	-1.701
1750	-1.7
1751	-1.701
1752	-1.701
1753	-1.701
1754	-1.701
1755	-1.702
1756	-1.702
1757	-1.7
1758	-1.701
1759	-1.704
1760	-1.703
1761	-1.704
1762	-1.704
1763	-1.703
1764	-1.702
1765	-1.704
1766	-1.705
1767	-1.702
1768	-1.704
1769	-1.706
1770	-1.704
1771	-1.707
1772	-1.708
1773	-1.707
1774	-1.706
1775	-1.707
1776	-1.706
1777	-1.704
1778	-1.704
1779	-1.705
1780	-1.703
1781	-1.704
1782	-1.701
1783	-1.703
1784	-1.704
1785	-1.703
1786	-1.702
1787	-1.701
1788	-1.703
1789	-1.705
1790	-1.706
1791	-1.709
1792	-1.708
1793	-1.708
1794	-1.707
1795	-1.707
1796	-1.708
1797	-1.707
1798	-1.706
1799	-1.705
1800	-1.704
1801	-1.703
1802	-1.703
1803	-1.702
1804	-1.702
1805	-1.702
1806	-1.703
1807	-1.703
1808	-1.702
1809	-1.702
1810	-1.702
1811	-1.704
1812	-1.704
1813	-1.705
1814	-1.703
1815	-1.705
1816	-1.705
1817	-1.704
1818	-1.702
1819	-1.703
1820	-1.703
1821	-1.703
1822	-1.703
1823	-1.703
1824	-1.703
1825	-1.703
1826	-1.704
1827	-1.703
1828	-1.702
1829	-1.703
1830	-1.704
1831	-1.702
1832	-1.701
1833	-1.701
1834	-1.7
1835	-1.701
1836	-1.703
1837	-1.705
1838	-1.704
1839	-1.703
1840	-1.705
1841	-1.702
1842	-1.704
1843	-1.704
1844	-1.703
1845	-1.703
1846	-1.704
1847	-1.704
1848	-1.704
1849	-1.706
1850	-1.706
1851	-1.706
1852	-1.706
1853	-1.705
1854	-1.706
1855	-1.704
1856	-1.705
1857	-1.705
1858	-1.705
1859	-1.706
1860	-1.707
1861	-1.705
1862	-1.708
1863	-1.706
1864	-1.708
1865	-1.707
1866	-1.707
1867	-1.706
1868	-1.708
1869	-1.705
1870	-1.708
1871	-1.707
1872	-1.708
1873	-1.708
1874	-1.709
1875	-1.709
1876	-1.708
1877	-1.707
1878	-1.706
1879	-1.707
1880	-1.709
1881	-1.708
1882	-1.706
1883	-1.707
1884	-1.706
1885	-1.707
1886	-1.707
1887	-1.707
1888	-1.708
1889	-1.709
1890	-1.708
1891	-1.706
1892	-1.707
1893	-1.706
1894	-1.707
1895	-1.708
1896	-1.708
1897	-1.707
1898	-1.708
1899	-1.708
1900	-1.709
1901	-1.709
1902	-1.709
1903	-1.708
1904	-1.707
1905	-1.707
1906	-1.706
1907	-1.705
1908	-1.704
1909	-1.704
1910	-1.704
1911	-1.705
1912	-1.706
1913	-1.705
1914	-1.704
1915	-1.704
1916	-1.704
1917	-1.704
1918	-1.704
1919	-1.704
1920	-1.704
1921	-1.703
1922	-1.703
1923	-1.704
1924	-1.704
1925	-1.706
1926	-1.705
1927	-1.707
1928	-1.707
1929	-1.707
1930	-1.707
1931	-1.707
1932	-1.706
1933	-1.705
1934	-1.706
1935	-1.705
1936	-1.706
1937	-1.706
1938	-1.704
1939	-1.705
1940	-1.704
1941	-1.705
1942	-1.705
1943	-1.706
1944	-1.707
1945	-1.707
1946	-1.706
1947	-1.705
1948	-1.705
1949	-1.706
1950	-1.705
1951	-1.705
1952	-1.705
1953	-1.705
1954	-1.707
1955	-1.707
1956	-1.707
1957	-1.707
1958	-1.707
1959	-1.706
1960	-1.706
1961	-1.707
1962	-1.706
1963	-1.707
1964	-1.708
1965	-1.706
1966	-1.708
1967	-1.709
1968	-1.71
1969	-1.709
1970	-1.709
1971	-1.708
1972	-1.707
1973	-1.706
1974	-1.707
1975	-1.706
1976	-1.706
1977	-1.706
1978	-1.706
1979	-1.706
1980	-1.707
1981	-1.708
1982	-1.707
1983	-1.705
1984	-1.706
1985	-1.706
1986	-1.705
1987	-1.709
1988	-1.708
1989	-1.706
1990	-1.706
1991	-1.706
1992	-1.707
1993	-1.707
1994	-1.705
1995	-1.704
1996	-1.703
1997	-1.702
1998	-1.704
1999	-1.705
2000	-1.702
[truncated: 8,000 more rows]
