# Supplementary material for: Quantifying the impact of inter-site heterogeneity on the distribution of ChIP-seq data
Source: Front Genet. 2014 Nov 14;5:399. doi: 10.3389/fgene.2014.00399 (PMC4231950; doi:10.3389/fgene.2014.00399)
Supplement: Supplementary file 1 [file DataSheet1.ZIP › WinBUGS/BT82277/codatau.txt]

1	2.0
2	1.923
3	1.938
4	1.965
5	2.0
6	2.034
7	2.064
8	2.089
9	2.105
10	2.118
11	2.123
12	2.122
13	2.125
14	2.125
15	2.123
16	2.116
17	2.102
18	2.087
19	2.07
20	2.054
21	2.042
22	2.015
23	1.993
24	1.98
25	1.958
26	1.931
27	1.911
28	1.888
29	1.861
30	1.837
31	1.812
32	1.792
33	1.77
34	1.751
35	1.726
36	1.704
37	1.684
38	1.663
39	1.64
40	1.619
41	1.595
42	1.576
43	1.552
44	1.529
45	1.51
46	1.496
47	1.479
48	1.462
49	1.442
50	1.429
51	1.415
52	1.4
53	1.389
54	1.374
55	1.363
56	1.35
57	1.34
58	1.323
59	1.312
60	1.302
61	1.292
62	1.283
63	1.272
64	1.264
65	1.254
66	1.244
67	1.236
68	1.226
69	1.221
70	1.214
71	1.208
72	1.201
73	1.193
74	1.183
75	1.179
76	1.174
77	1.165
78	1.157
79	1.151
80	1.144
81	1.136
82	1.128
83	1.125
84	1.12
85	1.115
86	1.109
87	1.103
88	1.102
89	1.101
90	1.097
91	1.09
92	1.088
93	1.086
94	1.081
95	1.076
96	1.073
97	1.069
98	1.066
99	1.061
100	1.061
101	1.061
102	1.057
103	1.054
104	1.054
105	1.053
106	1.054
107	1.05
108	1.051
109	1.045
110	1.045
111	1.045
112	1.043
113	1.041
114	1.038
115	1.037
116	1.036
117	1.031
118	1.027
119	1.023
120	1.019
121	1.019
122	1.017
123	1.014
124	1.014
125	1.012
126	1.013
127	1.011
128	1.011
129	1.01
130	1.011
131	1.008
132	1.008
133	1.007
134	1.005
135	1.003
136	1.003
137	1.001
138	1.001
139	1.002
140	1.005
141	1.001
142	1.0
143	0.9995
144	0.9979
145	0.9977
146	0.9938
147	0.9943
148	0.9955
149	0.9963
150	0.9964
151	0.9932
152	0.9936
153	0.9904
154	0.9912
155	0.9916
156	0.9905
157	0.9903
158	0.9927
159	0.9884
160	0.9896
161	0.992
162	0.991
163	0.9919
164	0.9927
165	0.9908
166	0.9893
167	0.9869
168	0.984
169	0.98
170	0.9826
171	0.9804
172	0.9798
173	0.9836
174	0.983
175	0.9841
176	0.9845
177	0.9858
178	0.9853
179	0.9829
180	0.9841
181	0.9836
182	0.9836
183	0.9827
184	0.9862
185	0.9866
186	0.9848
187	0.9837
188	0.9829
189	0.9831
190	0.9818
191	0.9825
192	0.9797
193	0.9795
194	0.9821
195	0.9819
196	0.9811
197	0.9819
198	0.9817
199	0.9844
200	0.9823
201	0.9842
202	0.9829
203	0.9795
204	0.9796
205	0.98
206	0.9789
207	0.981
208	0.979
209	0.9799
210	0.9802
211	0.9785
212	0.9792
213	0.9784
214	0.9786
215	0.9788
216	0.9788
217	0.98
218	0.9775
219	0.9776
220	0.9771
221	0.9778
222	0.9784
223	0.9801
224	0.9766
225	0.9761
226	0.9735
227	0.9753
228	0.9762
229	0.9778
230	0.9784
231	0.9762
232	0.9745
233	0.976
234	0.9775
235	0.9776
236	0.9794
237	0.979
238	0.9804
239	0.9825
240	0.9811
241	0.9788
242	0.9783
243	0.9779
244	0.9742
245	0.9761
246	0.975
247	0.9742
248	0.9743
249	0.9745
250	0.9762
251	0.9768
252	0.9768
253	0.9763
254	0.9772
255	0.9762
256	0.978
257	0.9776
258	0.9768
259	0.9771
260	0.9768
261	0.9788
262	0.9755
263	0.9764
264	0.9764
265	0.976
266	0.975
267	0.9772
268	0.9771
269	0.9761
270	0.9769
271	0.9776
272	0.9763
273	0.9734
274	0.9729
275	0.9758
276	0.9726
277	0.9722
278	0.9717
279	0.9716
280	0.9685
281	0.9671
282	0.9631
283	0.9618
284	0.9638
285	0.9652
286	0.9654
287	0.9648
288	0.9645
289	0.9665
290	0.9664
291	0.9672
292	0.966
293	0.9648
294	0.9667
295	0.9681
296	0.9672
297	0.9662
298	0.9689
299	0.9686
300	0.9704
301	0.9701
302	0.9692
303	0.9695
304	0.9689
305	0.9659
306	0.9676
307	0.9708
308	0.9712
309	0.9717
310	0.9724
311	0.9729
312	0.9731
313	0.9717
314	0.9712
315	0.9691
316	0.9683
317	0.9693
318	0.9694
319	0.9711
320	0.9719
321	0.9735
322	0.9727
323	0.9733
324	0.9718
325	0.9727
326	0.9725
327	0.9719
328	0.9716
329	0.9696
330	0.9697
331	0.9679
332	0.9698
333	0.9685
334	0.9676
335	0.967
336	0.9659
337	0.9694
338	0.9713
339	0.9738
340	0.9739
341	0.9742
342	0.9739
343	0.9745
344	0.9739
345	0.9726
346	0.9723
347	0.9726
348	0.9733
349	0.9747
350	0.9715
351	0.972
352	0.97
353	0.9715
354	0.9736
355	0.973
356	0.9748
357	0.9746
358	0.9735
359	0.9734
360	0.9745
361	0.9736
362	0.9738
363	0.9708
364	0.97
365	0.9707
366	0.9726
367	0.9723
368	0.9735
369	0.9733
370	0.9718
371	0.9713
372	0.9713
373	0.9698
374	0.971
375	0.9717
376	0.9719
377	0.9706
378	0.9709
379	0.9701
380	0.9735
381	0.9739
382	0.9737
383	0.9728
384	0.9722
385	0.9709
386	0.9705
387	0.9674
388	0.968
389	0.966
390	0.9648
391	0.9635
392	0.9616
393	0.9626
394	0.9637
395	0.964
396	0.965
397	0.9636
398	0.9623
399	0.962
400	0.9612
401	0.9616
402	0.9625
403	0.9624
404	0.9635
405	0.9608
406	0.9632
407	0.9636
408	0.9633
409	0.9638
410	0.9597
411	0.9615
412	0.962
413	0.9625
414	0.9631
415	0.9629
416	0.9608
417	0.9609
418	0.9617
419	0.9633
420	0.9645
421	0.9631
422	0.9644
423	0.9637
424	0.9627
425	0.9621
426	0.9637
427	0.9638
428	0.9613
429	0.9595
430	0.9598
431	0.9601
432	0.9608
433	0.9604
434	0.9599
435	0.9594
436	0.9585
437	0.9602
438	0.96
439	0.9598
440	0.9613
441	0.9595
442	0.9611
443	0.9622
444	0.9605
445	0.9635
446	0.9637
447	0.9646
448	0.9654
449	0.9649
450	0.9635
451	0.9614
452	0.9624
453	0.9615
454	0.9616
455	0.9627
456	0.9615
457	0.9634
458	0.9652
459	0.9633
460	0.9646
461	0.9645
462	0.9659
463	0.9688
464	0.9702
465	0.9682
466	0.9684
467	0.97
468	0.9712
469	0.9733
470	0.9734
471	0.9733
472	0.9751
473	0.9747
474	0.9736
475	0.9754
476	0.9772
477	0.9758
478	0.9764
479	0.9745
480	0.9744
481	0.9736
482	0.9729
483	0.9736
484	0.9723
485	0.9725
486	0.9706
487	0.9702
488	0.9701
489	0.97
490	0.9701
491	0.9697
492	0.9689
493	0.9674
494	0.9665
495	0.9656
496	0.9652
497	0.9665
498	0.9658
499	0.9686
500	0.9679
501	0.9701
502	0.9699
503	0.97
504	0.9703
505	0.9681
506	0.9705
507	0.9715
508	0.9711
509	0.9709
510	0.9686
511	0.9696
512	0.9709
513	0.9707
514	0.9727
515	0.9733
516	0.9745
517	0.9754
518	0.9766
519	0.9768
520	0.9772
521	0.9747
522	0.979
523	0.9807
524	0.9791
525	0.9797
526	0.9784
527	0.9757
528	0.9755
529	0.9755
530	0.9769
531	0.9794
532	0.9796
533	0.9824
534	0.9813
535	0.9788
536	0.9775
537	0.975
538	0.9768
539	0.9745
540	0.9733
541	0.9744
542	0.9731
543	0.9731
544	0.9729
545	0.9693
546	0.969
547	0.9667
548	0.9656
549	0.9648
550	0.9667
551	0.9671
552	0.9669
553	0.9682
554	0.9666
555	0.965
556	0.9674
557	0.9699
558	0.9697
559	0.9699
560	0.9698
561	0.9666
562	0.9677
563	0.9677
564	0.969
565	0.9699
566	0.9683
567	0.9691
568	0.9705
569	0.9706
570	0.9685
571	0.9681
572	0.9672
573	0.9654
574	0.9664
575	0.9682
576	0.9659
577	0.966
578	0.9668
579	0.9671
580	0.9663
581	0.9663
582	0.9664
583	0.9669
584	0.9675
585	0.9677
586	0.9696
587	0.9697
588	0.969
589	0.9717
590	0.971
591	0.9715
592	0.974
593	0.9749
594	0.9755
595	0.9757
596	0.975
597	0.9734
598	0.9725
599	0.9706
600	0.9713
601	0.9692
602	0.9672
603	0.9673
604	0.9674
605	0.9653
606	0.9657
607	0.9649
608	0.9627
609	0.9632
610	0.9617
611	0.9654
612	0.9641
613	0.965
614	0.9629
615	0.9617
616	0.962
617	0.9618
618	0.9635
619	0.9634
620	0.9626
621	0.9642
622	0.9678
623	0.9656
624	0.9644
625	0.966
626	0.9651
627	0.9652
628	0.9665
629	0.9656
630	0.9653
631	0.968
632	0.9704
633	0.9689
634	0.9691
635	0.9669
636	0.9678
637	0.9689
638	0.967
639	0.9712
640	0.9714
641	0.9715
642	0.9726
643	0.9724
644	0.9723
645	0.9736
646	0.9721
647	0.973
648	0.9726
649	0.9729
650	0.9732
651	0.9746
652	0.9732
653	0.9739
654	0.9759
655	0.9768
656	0.9765
657	0.9767
658	0.975
659	0.9752
660	0.9763
661	0.9774
662	0.9764
663	0.9765
664	0.9766
665	0.9781
666	0.976
667	0.9772
668	0.9767
669	0.9775
670	0.9777
671	0.9779
672	0.979
673	0.9798
674	0.9799
675	0.9779
676	0.9795
677	0.9787
678	0.9796
679	0.9785
680	0.9809
681	0.9823
682	0.9824
683	0.9822
684	0.9817
685	0.981
686	0.9822
687	0.9837
688	0.9826
689	0.982
690	0.9799
691	0.9799
692	0.9796
693	0.9788
694	0.9776
695	0.9764
696	0.9758
697	0.9745
698	0.9769
699	0.9757
700	0.9767
701	0.9743
702	0.9744
703	0.9746
704	0.9742
705	0.9752
706	0.9757
707	0.9718
708	0.9713
709	0.971
710	0.9718
711	0.9725
712	0.9743
713	0.9737
714	0.9758
715	0.9755
716	0.9761
717	0.9767
718	0.9791
719	0.9778
720	0.9795
721	0.9791
722	0.9767
723	0.9766
724	0.9785
725	0.9786
726	0.9778
727	0.9761
728	0.9775
729	0.9759
730	0.978
731	0.9769
732	0.9779
733	0.9789
734	0.9772
735	0.9776
736	0.9758
737	0.9741
738	0.9748
739	0.9741
740	0.9737
741	0.97
742	0.9712
743	0.9705
744	0.971
745	0.9703
746	0.9713
747	0.9679
748	0.9687
749	0.9678
750	0.9689
751	0.9688
752	0.9686
753	0.9683
754	0.9691
755	0.9688
756	0.9681
757	0.9666
758	0.9681
759	0.9705
760	0.9712
761	0.9707
762	0.9721
763	0.9716
764	0.9711
765	0.9734
766	0.9746
767	0.9725
768	0.9716
769	0.9724
770	0.9722
771	0.9731
772	0.9749
773	0.9748
774	0.9741
775	0.9745
776	0.9746
777	0.9778
778	0.9741
779	0.9736
780	0.976
781	0.9791
782	0.9813
783	0.9799
784	0.9808
785	0.9792
786	0.9815
787	0.9812
788	0.9805
789	0.9797
790	0.981
791	0.9793
792	0.9799
793	0.9783
794	0.9797
795	0.9798
796	0.9783
797	0.9759
798	0.9771
799	0.9791
800	0.975
801	0.9742
802	0.9717
803	0.974
804	0.9751
805	0.9751
806	0.9737
807	0.9747
808	0.9749
809	0.9756
810	0.973
811	0.9728
812	0.9712
813	0.9717
814	0.9703
815	0.9701
816	0.9699
817	0.9675
818	0.9672
819	0.9658
820	0.9648
821	0.9656
822	0.9667
823	0.9668
824	0.9675
825	0.9654
826	0.9635
827	0.964
828	0.9642
829	0.9647
830	0.9662
831	0.9654
832	0.9637
833	0.9616
834	0.9598
835	0.9591
836	0.9599
837	0.9611
838	0.961
839	0.9599
840	0.9611
841	0.9622
842	0.9631
843	0.9633
844	0.9648
845	0.9657
846	0.966
847	0.9655
848	0.965
849	0.9664
850	0.9686
851	0.9689
852	0.9668
853	0.9665
854	0.966
855	0.9642
856	0.9657
857	0.966
858	0.9663
859	0.9665
860	0.9648
861	0.9639
862	0.9638
863	0.9657
864	0.9666
865	0.967
866	0.9662
867	0.968
868	0.9676
869	0.9673
870	0.9674
871	0.968
872	0.9685
873	0.9687
874	0.9668
875	0.9673
876	0.9678
877	0.9658
878	0.9675
879	0.9688
880	0.9677
881	0.9695
882	0.9687
883	0.9683
884	0.9675
885	0.9631
886	0.9669
887	0.966
888	0.9663
889	0.9669
890	0.9688
891	0.966
892	0.9649
893	0.9645
894	0.9631
895	0.9652
896	0.9664
897	0.9688
898	0.9668
899	0.9674
900	0.9676
901	0.966
902	0.9653
903	0.9633
904	0.964
905	0.9627
906	0.9626
907	0.9616
908	0.9625
909	0.963
910	0.9631
911	0.9634
912	0.9632
913	0.965
914	0.9654
915	0.9667
916	0.9653
917	0.9678
918	0.9698
919	0.9686
920	0.9711
921	0.9702
922	0.9712
923	0.9677
924	0.9713
925	0.9683
926	0.9674
927	0.9674
928	0.9678
929	0.9677
930	0.9654
931	0.9646
932	0.9662
933	0.9648
934	0.964
935	0.9633
936	0.9655
937	0.9635
938	0.9673
939	0.9669
940	0.968
941	0.9674
942	0.9673
943	0.9665
944	0.9674
945	0.9676
946	0.9679
947	0.9698
948	0.9715
949	0.9709
950	0.9672
951	0.9696
952	0.9693
953	0.9695
954	0.9683
955	0.9697
956	0.9714
957	0.9701
958	0.9693
959	0.9692
960	0.9699
961	0.9688
962	0.9675
963	0.9674
964	0.9686
965	0.9687
966	0.9672
967	0.9693
968	0.9697
969	0.9687
970	0.9695
971	0.9674
972	0.9678
973	0.9664
974	0.9665
975	0.9651
976	0.9624
977	0.963
978	0.9642
979	0.9637
980	0.9681
981	0.9708
982	0.9697
983	0.9693
984	0.9686
985	0.9662
986	0.9648
987	0.9678
988	0.9672
989	0.9674
990	0.9682
991	0.9685
992	0.9708
993	0.971
994	0.9718
995	0.9693
996	0.969
997	0.9652
998	0.9667
999	0.9656
1000	0.9653
1001	0.9668
1002	0.9643
1003	0.9652
1004	0.966
1005	0.9652
1006	0.9651
1007	0.9653
1008	0.9664
1009	0.9674
1010	0.9686
1011	0.9677
1012	0.9683
1013	0.969
1014	0.9693
1015	0.9688
1016	0.9689
1017	0.9699
1018	0.9688
1019	0.9678
1020	0.9664
1021	0.9677
1022	0.968
1023	0.9701
1024	0.9697
1025	0.9693
1026	0.9704
1027	0.9687
1028	0.9696
1029	0.9699
1030	0.9678
1031	0.968
1032	0.9667
1033	0.9671
1034	0.9665
1035	0.9675
1036	0.9663
1037	0.9624
1038	0.9626
1039	0.9637
1040	0.9638
1041	0.9631
1042	0.9641
1043	0.9637
1044	0.9653
1045	0.963
1046	0.964
1047	0.9645
1048	0.966
1049	0.9664
1050	0.9674
1051	0.9702
1052	0.9696
1053	0.9712
1054	0.9712
1055	0.9726
1056	0.9715
1057	0.9687
1058	0.9664
1059	0.9707
1060	0.973
1061	0.973
1062	0.9724
1063	0.9735
1064	0.9727
1065	0.9726
1066	0.971
1067	0.9705
1068	0.9705
1069	0.9688
1070	0.968
1071	0.9691
1072	0.9687
1073	0.9717
1074	0.9753
1075	0.975
1076	0.9735
1077	0.9719
1078	0.9715
1079	0.9712
1080	0.9701
1081	0.9694
1082	0.9718
1083	0.9727
1084	0.9725
1085	0.9724
1086	0.9721
1087	0.9711
1088	0.9711
1089	0.9705
1090	0.9696
1091	0.9698
1092	0.9688
1093	0.9671
1094	0.9669
1095	0.9691
1096	0.9708
1097	0.9695
1098	0.9698
1099	0.9701
1100	0.9679
1101	0.968
1102	0.9662
1103	0.9666
1104	0.9671
1105	0.9665
1106	0.9652
1107	0.9668
1108	0.9687
1109	0.9682
1110	0.9679
1111	0.9677
1112	0.9672
1113	0.969
1114	0.9673
1115	0.9671
1116	0.9702
1117	0.9697
1118	0.9702
1119	0.9694
1120	0.9698
1121	0.9717
1122	0.9712
1123	0.9705
1124	0.9712
1125	0.97
1126	0.9685
1127	0.9668
1128	0.9679
1129	0.9687
1130	0.9704
1131	0.9708
1132	0.9728
1133	0.9728
1134	0.973
1135	0.9742
1136	0.9743
1137	0.9734
1138	0.9716
1139	0.9734
1140	0.9739
1141	0.971
1142	0.9716
1143	0.9702
1144	0.9715
1145	0.9725
1146	0.9721
1147	0.9728
1148	0.9752
1149	0.9737
1150	0.9706
1151	0.9703
1152	0.972
1153	0.9693
1154	0.969
1155	0.9684
1156	0.9705
1157	0.9704
1158	0.9708
1159	0.9695
1160	0.9719
1161	0.9751
1162	0.9726
1163	0.9741
1164	0.9745
1165	0.9741
1166	0.9729
1167	0.9703
1168	0.9708
1169	0.9719
1170	0.9701
1171	0.9704
1172	0.9726
1173	0.9743
1174	0.9737
1175	0.9727
1176	0.9747
1177	0.9722
1178	0.9705
1179	0.9709
1180	0.9732
1181	0.9717
1182	0.9733
1183	0.9724
1184	0.9726
1185	0.9739
1186	0.9745
1187	0.9729
1188	0.9736
1189	0.9725
1190	0.9723
1191	0.9738
1192	0.9739
1193	0.9709
1194	0.9712
1195	0.971
1196	0.9724
1197	0.9719
1198	0.9721
1199	0.9726
1200	0.9737
1201	0.9769
1202	0.9768
1203	0.9734
1204	0.975
1205	0.976
1206	0.9774
1207	0.9779
1208	0.9781
1209	0.9803
1210	0.9765
1211	0.9767
1212	0.9752
1213	0.975
1214	0.9737
1215	0.9749
1216	0.9755
1217	0.9743
1218	0.9758
1219	0.977
1220	0.9772
1221	0.9768
1222	0.9778
1223	0.9785
1224	0.9796
1225	0.979
1226	0.9832
1227	0.9833
1228	0.981
1229	0.98
1230	0.9797
1231	0.9773
1232	0.9785
1233	0.9796
1234	0.9784
1235	0.9791
1236	0.9787
1237	0.9801
1238	0.9798
1239	0.9776
1240	0.9777
1241	0.9767
1242	0.9785
1243	0.9782
1244	0.9777
1245	0.9787
1246	0.9812
1247	0.9823
1248	0.9818
1249	0.9797
1250	0.9777
1251	0.9776
1252	0.9801
1253	0.9797
1254	0.9781
1255	0.9785
1256	0.9802
1257	0.9798
1258	0.9777
1259	0.9784
1260	0.979
1261	0.9755
1262	0.9743
1263	0.9753
1264	0.9753
1265	0.9743
1266	0.9739
1267	0.9714
1268	0.9706
1269	0.9726
1270	0.9727
1271	0.9705
1272	0.9709
1273	0.9717
1274	0.9702
1275	0.9699
1276	0.9686
1277	0.9683
1278	0.9664
1279	0.9675
1280	0.9669
1281	0.9684
1282	0.9675
1283	0.9687
1284	0.9663
1285	0.9666
1286	0.9669
1287	0.9668
1288	0.9655
1289	0.9653
1290	0.9665
1291	0.9648
1292	0.9652
1293	0.9651
1294	0.9671
1295	0.9677
1296	0.9692
1297	0.9691
1298	0.9705
1299	0.971
1300	0.9711
1301	0.9708
1302	0.9711
1303	0.9718
1304	0.9715
1305	0.9684
1306	0.9689
1307	0.9674
1308	0.9678
1309	0.9692
1310	0.9689
1311	0.9677
1312	0.9687
1313	0.968
1314	0.9675
1315	0.969
1316	0.9681
1317	0.9668
1318	0.9676
1319	0.9654
1320	0.9657
1321	0.9675
1322	0.9685
1323	0.9677
1324	0.9683
1325	0.9701
1326	0.9688
1327	0.9672
1328	0.9705
1329	0.97
1330	0.9691
1331	0.9671
1332	0.9657
1333	0.9664
1334	0.968
1335	0.9674
1336	0.9667
1337	0.9668
1338	0.9664
1339	0.963
1340	0.9641
1341	0.9632
1342	0.964
1343	0.9661
1344	0.967
1345	0.9662
1346	0.9669
1347	0.9683
1348	0.9696
1349	0.9706
1350	0.9704
1351	0.9682
1352	0.9676
1353	0.9696
1354	0.9679
1355	0.9684
1356	0.9699
1357	0.9712
1358	0.9671
1359	0.9682
1360	0.9665
1361	0.9652
1362	0.9658
1363	0.9663
1364	0.9654
1365	0.9671
1366	0.9652
1367	0.964
1368	0.9641
1369	0.9651
1370	0.9659
1371	0.9676
1372	0.9668
1373	0.9681
1374	0.9676
1375	0.9692
1376	0.9695
1377	0.9704
1378	0.9685
1379	0.969
1380	0.9691
1381	0.9687
1382	0.9686
1383	0.9693
1384	0.9715
1385	0.9712
1386	0.9731
1387	0.9721
1388	0.9706
1389	0.9701
1390	0.9692
1391	0.969
1392	0.969
1393	0.9694
1394	0.9728
1395	0.9726
1396	0.9735
1397	0.9736
1398	0.974
1399	0.9757
1400	0.9739
1401	0.9732
1402	0.9725
1403	0.9739
1404	0.9729
1405	0.974
1406	0.9739
1407	0.973
1408	0.9736
1409	0.9746
1410	0.975
1411	0.9748
1412	0.9756
1413	0.9753
1414	0.9764
1415	0.9778
1416	0.979
1417	0.9761
1418	0.9734
1419	0.9738
1420	0.9742
1421	0.9748
1422	0.9725
1423	0.9727
1424	0.9711
1425	0.9693
1426	0.9695
1427	0.9719
1428	0.9712
1429	0.9711
1430	0.9707
1431	0.9707
1432	0.9705
1433	0.9704
1434	0.9676
1435	0.9669
1436	0.9671
1437	0.9681
1438	0.9678
1439	0.9657
1440	0.9645
1441	0.9647
1442	0.9659
1443	0.9683
1444	0.9642
1445	0.9642
1446	0.9655
1447	0.9644
1448	0.9624
1449	0.9624
1450	0.9641
1451	0.9655
1452	0.9675
1453	0.9663
1454	0.9694
1455	0.9672
1456	0.9668
1457	0.9681
1458	0.9695
1459	0.9693
1460	0.9716
1461	0.9696
1462	0.9693
1463	0.971
1464	0.9704
1465	0.9694
1466	0.9701
1467	0.9706
1468	0.9687
1469	0.9709
1470	0.969
1471	0.9698
1472	0.9697
1473	0.97
1474	0.9685
1475	0.9665
1476	0.9662
1477	0.9659
1478	0.9694
1479	0.9678
1480	0.9661
1481	0.9686
1482	0.9686
1483	0.9682
1484	0.9668
1485	0.9673
1486	0.9683
1487	0.9689
1488	0.9694
1489	0.9701
1490	0.9714
1491	0.9715
1492	0.9729
1493	0.9728
1494	0.971
1495	0.9697
1496	0.9706
1497	0.9718
1498	0.9714
1499	0.9679
1500	0.9663
1501	0.9691
1502	0.9705
1503	0.971
1504	0.9702
1505	0.9714
1506	0.9727
1507	0.9749
1508	0.9737
1509	0.9741
1510	0.9753
1511	0.9738
1512	0.9741
1513	0.9751
1514	0.975
1515	0.9738
1516	0.9737
1517	0.9766
1518	0.9769
1519	0.9758
1520	0.9751
1521	0.9743
1522	0.9738
1523	0.9715
1524	0.9714
1525	0.9714
1526	0.9716
1527	0.972
1528	0.9714
1529	0.9704
1530	0.972
1531	0.9722
1532	0.9745
1533	0.9744
1534	0.9743
1535	0.9765
1536	0.9746
1537	0.9725
1538	0.9703
1539	0.9718
1540	0.9706
1541	0.97
1542	0.9701
1543	0.9704
1544	0.9731
1545	0.973
1546	0.9735
1547	0.9745
1548	0.9739
1549	0.975
1550	0.976
1551	0.9768
1552	0.9774
1553	0.9737
1554	0.9733
1555	0.9729
1556	0.9745
1557	0.9766
1558	0.9754
1559	0.9757
1560	0.9753
1561	0.9733
1562	0.9718
1563	0.969
1564	0.969
1565	0.9706
1566	0.9701
1567	0.9739
1568	0.9735
1569	0.9736
1570	0.9722
1571	0.972
1572	0.9726
1573	0.9712
1574	0.9718
1575	0.9721
1576	0.9704
1577	0.9723
1578	0.973
1579	0.9708
1580	0.9699
1581	0.9704
1582	0.9694
1583	0.9712
1584	0.9724
1585	0.9716
1586	0.9739
1587	0.9725
1588	0.9716
1589	0.9705
1590	0.9701
1591	0.9694
1592	0.9725
1593	0.9721
1594	0.9716
1595	0.971
1596	0.9688
1597	0.9716
1598	0.973
1599	0.9743
1600	0.9715
1601	0.9703
1602	0.9705
1603	0.9712
1604	0.9714
1605	0.9699
1606	0.9715
1607	0.9722
1608	0.9716
1609	0.9715
1610	0.973
1611	0.9739
1612	0.9741
1613	0.9753
1614	0.9741
1615	0.9752
1616	0.9745
1617	0.974
1618	0.9717
1619	0.9717
1620	0.9706
1621	0.9704
1622	0.9704
1623	0.9709
1624	0.9707
1625	0.9708
1626	0.9711
1627	0.9723
1628	0.9757
1629	0.9763
1630	0.9738
1631	0.9738
1632	0.972
1633	0.9718
1634	0.9715
1635	0.9711
1636	0.9708
1637	0.9693
1638	0.9709
1639	0.9716
1640	0.9734
1641	0.9717
1642	0.9721
1643	0.9719
1644	0.9764
1645	0.9749
1646	0.9728
1647	0.9722
1648	0.9719
1649	0.9727
1650	0.971
1651	0.9733
1652	0.9727
1653	0.9743
1654	0.9765
1655	0.9783
1656	0.98
1657	0.9777
1658	0.9784
1659	0.9765
1660	0.9766
1661	0.9736
1662	0.9736
1663	0.9739
1664	0.9745
1665	0.9726
1666	0.9741
1667	0.9737
1668	0.9747
1669	0.9733
1670	0.9714
1671	0.9728
1672	0.9739
1673	0.9746
1674	0.9752
1675	0.9754
1676	0.9737
1677	0.9738
1678	0.9749
1679	0.9739
1680	0.9742
1681	0.973
1682	0.9734
1683	0.9721
1684	0.9722
1685	0.9738
1686	0.9746
1687	0.9766
1688	0.9757
1689	0.9759
1690	0.9757
1691	0.9759
1692	0.9768
1693	0.9777
1694	0.9753
1695	0.9731
1696	0.9751
1697	0.9737
1698	0.9711
1699	0.9708
1700	0.9702
1701	0.9696
1702	0.9685
1703	0.9699
1704	0.9727
1705	0.9703
1706	0.9699
1707	0.9702
1708	0.9684
1709	0.9705
1710	0.9691
1711	0.969
1712	0.9698
1713	0.9707
1714	0.97
1715	0.9702
1716	0.972
1717	0.9721
1718	0.9698
1719	0.9745
1720	0.972
1721	0.9739
1722	0.9732
1723	0.9748
1724	0.9745
1725	0.9752
1726	0.9728
1727	0.9727
1728	0.9739
1729	0.9725
1730	0.9742
1731	0.9732
1732	0.9718
1733	0.9726
1734	0.9722
1735	0.9729
1736	0.9747
1737	0.9744
1738	0.9751
1739	0.9761
1740	0.9727
1741	0.9742
1742	0.9746
1743	0.9736
1744	0.9743
1745	0.9764
1746	0.978
1747	0.9783
1748	0.9784
1749	0.98
1750	0.9814
1751	0.9819
1752	0.9794
1753	0.9794
1754	0.9792
1755	0.9786
1756	0.9781
1757	0.9776
1758	0.9794
1759	0.9776
1760	0.9794
1761	0.9805
1762	0.9807
1763	0.9791
1764	0.9791
1765	0.9788
1766	0.977
1767	0.9764
1768	0.9765
1769	0.9757
1770	0.9773
1771	0.9761
1772	0.9754
1773	0.9756
1774	0.9753
1775	0.976
1776	0.9773
1777	0.9773
1778	0.9787
1779	0.9783
1780	0.9801
1781	0.9795
1782	0.9779
1783	0.9764
1784	0.9793
1785	0.98
1786	0.9778
1787	0.9741
1788	0.9738
1789	0.9748
1790	0.9749
1791	0.975
1792	0.9751
1793	0.9756
1794	0.9749
1795	0.9723
1796	0.9736
1797	0.9742
1798	0.9754
1799	0.9753
1800	0.9759
1801	0.975
1802	0.9756
1803	0.9749
1804	0.9776
1805	0.9775
1806	0.977
1807	0.9751
1808	0.974
1809	0.9754
1810	0.9774
1811	0.9768
1812	0.9753
1813	0.9779
1814	0.9765
1815	0.9762
1816	0.976
1817	0.9761
1818	0.975
1819	0.9766
1820	0.9759
1821	0.9762
1822	0.977
1823	0.9767
1824	0.9749
1825	0.9767
1826	0.9782
1827	0.9761
1828	0.9752
1829	0.9767
1830	0.9777
1831	0.9768
1832	0.9767
1833	0.9766
1834	0.9768
1835	0.9772
1836	0.9759
1837	0.977
1838	0.9768
1839	0.9805
1840	0.981
1841	0.9798
1842	0.9785
1843	0.9798
1844	0.9799
1845	0.9801
1846	0.9789
1847	0.9797
1848	0.9777
1849	0.9785
1850	0.9756
1851	0.9738
1852	0.9753
1853	0.9745
1854	0.9754
1855	0.9737
1856	0.9738
1857	0.9745
1858	0.9746
1859	0.9742
1860	0.9754
1861	0.9748
1862	0.9749
1863	0.9758
1864	0.975
1865	0.9736
1866	0.9717
1867	0.9718
1868	0.9715
1869	0.9711
1870	0.97
1871	0.9688
1872	0.9678
1873	0.9681
1874	0.969
1875	0.9683
1876	0.967
1877	0.9658
1878	0.9655
1879	0.9633
1880	0.9666
1881	0.9668
1882	0.9692
1883	0.9701
1884	0.9694
1885	0.9715
1886	0.9715
1887	0.9715
1888	0.9721
1889	0.9731
1890	0.9741
1891	0.9765
1892	0.9765
1893	0.9745
1894	0.9723
1895	0.972
1896	0.9744
1897	0.972
1898	0.9716
1899	0.972
1900	0.9711
1901	0.9713
1902	0.9709
1903	0.9727
1904	0.9706
1905	0.9721
1906	0.9739
1907	0.9733
1908	0.9755
1909	0.9751
1910	0.9748
1911	0.9758
1912	0.9763
1913	0.9767
1914	0.9771
1915	0.9794
1916	0.9817
1917	0.9815
1918	0.9807
1919	0.9811
1920	0.9803
1921	0.98
1922	0.979
1923	0.9796
1924	0.9778
1925	0.9788
1926	0.9765
1927	0.9748
1928	0.974
1929	0.9758
1930	0.9755
1931	0.9744
1932	0.9747
1933	0.977
1934	0.9774
1935	0.9781
1936	0.9764
1937	0.9758
1938	0.9765
1939	0.9763
1940	0.9754
1941	0.9748
1942	0.9748
1943	0.9747
1944	0.9741
1945	0.9713
1946	0.9716
1947	0.9705
1948	0.9699
1949	0.9697
1950	0.9708
1951	0.9736
1952	0.9733
1953	0.9723
1954	0.9717
1955	0.9719
1956	0.9699
1957	0.9713
1958	0.9726
1959	0.9729
1960	0.9744
1961	0.9709
1962	0.972
1963	0.9724
1964	0.9725
1965	0.974
1966	0.9717
1967	0.972
1968	0.9725
1969	0.9718
1970	0.9722
1971	0.9737
1972	0.9734
1973	0.9741
1974	0.9747
1975	0.9744
1976	0.974
1977	0.9738
1978	0.9731
1979	0.9736
1980	0.975
1981	0.9726
1982	0.9724
1983	0.9739
1984	0.9755
1985	0.9749
1986	0.9751
1987	0.9745
1988	0.977
1989	0.977
1990	0.9755
1991	0.9768
1992	0.9756
1993	0.9752
1994	0.9776
1995	0.9772
1996	0.9771
1997	0.9776
1998	0.9794
1999	0.9785
2000	0.9772
[truncated: 8,000 more rows]
