# Supplementary material for: Quantifying the impact of inter-site heterogeneity on the distribution of ChIP-seq data
Source: Front Genet. 2014 Nov 14;5:399. doi: 10.3389/fgene.2014.00399 (PMC4231950; doi:10.3389/fgene.2014.00399)
Supplement: Supplementary file 1 [file DataSheet1.ZIP › 01LibrariesFunctions.R]

##get Bioconductor libraries

library(BayesPeak) ##obtained by: source("http://www.bioconductor.org/biocLite.R"); biocLite("BayesPeak")

##get CRAN libraries - all missing packages can be installed via install.packages()

library(MASS)
library(parallel)
library(SQUAREM)
library(ggplot2)

#get Y Wang "CNM" method + associated Fortran library

library(lsei) ##obtained from https://www.stat.auckland.ac.nz/~yongwang/
source("CNMresources/cnm.R")

##How many cores should we use? If we're on a Linux machine, we can use multiple cores by uncommenting the following line:

#options(mc.cores = 5)


##----------------------------------------------------------------------------------------------

##Functions used in analysis

get.alpha <- function(bed, chr = NULL, discard.rep = FALSE)
{
  sel <- bed[["strand"]] == "+"
  c <- bed[sel,]
  
  count <- NULL
  
  if(is.null(chr)) {chr <- names(bed)}
  
  for(i in chr)
  {
    cx <- c[i]
    
    cx <- start(cx)
    if(discard.rep) {cx <- unique(cx)}
    ##bin reads into 100bp bins
    cx <- hist(cx, max(cx)/100, plot = FALSE)
    count <- c(count, cx$counts)
  }
  
  count <- table(count)
  alpha <- cbind(x = as.integer(names(count)), freq = count)
  #plot(alpha[,1], alpha[,2], type = "l", xlim = c(0,15))  ##plot of alpha
  alpha
}

bin.counts <- function(bed, chr = NULL)
{
  sel <- bed[["strand"]] == "+"
  c <- bed[sel,]
  
  count <- NULL
  
  if(is.null(chr)) {chr <- names(bed)}
  
  for(i in chr)
  {
    cx <- c[i]
    
    cx <- start(cx)
    
    ##bin reads into 100bp bins
    cx <- hist(cx, max(cx)/100, plot = FALSE)
    count <- c(count, cx$counts)
  }
  
  count <- table(count)
  alpha <- cbind(x = as.integer(names(count)), freq = count)
  #plot(alpha[,1], alpha[,2], type = "l", xlim = c(0,15))  ##plot of alpha
  alpha
}

##very simple lognormal+poisson mixture
rlognorm.pois <- function(n, mu, var)
{
  ##n should be a sufficiently large number
  y <- rnorm(n, mean = mu, sqrt(var))
  y <- exp(y)
  y <- rpois(n, y)
  y
}

##obtains best fit for NB-NB mixture
getNBNBestimate <- function(control) {
  
  k <- control[,1]
  no <- control[,2]
  
  ##function for overall ll
  f.ll <- function(paras)
  {
    attach(paras)
    
    L1 <- dnbinom(k, size = s1, prob = p1, log = FALSE)
    L2 <- dnbinom(k, size = s2, prob = p2, log = FALSE)
    temp <- log(tau*L1 + (1-tau)*L2)
    temp <- sum(no*temp)
    
    detach(paras)
    temp
  }
  
  ##Initialize
  f.NBNBstart <- c(tau = 0.999, s1 = 200, p1 = 0.999, s2 = 20, p2 = 0.4) #might need to choose different starting place for other data
  
  f.NBNB <- f.NBNBstart
  
  
  EMupdate <- function(f.NBNB, y)
  {
    control <- y
    k <- control[,1]
    no <- control[,2]
    
    ##E step - compute "nu" matrix
    ##----------------------------
    attach(as.list(f.NBNB))
    
    f.NB1 <- dnbinom(control[,1], size = s1, prob = p1, log = FALSE)
    f.NB2 <- dnbinom(control[,1], size = s2, prob = p2, log = FALSE)
    
    v <- cbind(tau*f.NB1, (1-tau)*f.NB2)
    v <- v/rowSums(v) ##i.e. normalize rows - ok because of recycling
    ##v_kj = expected value of indicator(model = j)
    
    mu.x <- c(0,0)
    for(j in 1:2)
    {
      mu.x[j] <- sum(k*v[,j]*no)/sum(v[,j]*no)
    }
    
    detach(as.list(f.NBNB))
    
    ##M step - choose f.NBNB to maximize Q(theta | theta(n)
    ##--------------------------------------------------------
    
    interval <- c(1E-7, 1E4)
    
    f.NBNBnew <- f.NBNB
    f.NBNBnew["tau"] <- sum(v[,1]*no)/sum(no)
    
    f.ll.term <- function(x, j)
    {
      p <- 1/(1+mu.x[j]/x) ##p = p(x)
      
      temp <- v[,j]*no*(lgamma(k + x) - lgamma(x) + x*log(p) + k*log(1-p)) ##nb x is the shape!
      sum(temp)
    }
    
    
    ##could parallelize this
    for(j in 1:2)
    {
      slot <- switch(j, "s1", "s2")
      f.NBNBnew[[slot]] <- optimize(f.ll.term, interval, j = j, maximum = TRUE)$maximum
    }
    
    f.NBNBnew["p1"] <- 1/(1+mu.x[1]/f.NBNBnew["s1"])
    f.NBNBnew["p2"] <- 1/(1+mu.x[2]/f.NBNBnew["s2"])
    
    ##Return f.NBNB
    ##-------------
    f.NBNBnew
  }
  
  #trial1 <- fpiter(p=f.NBNB, y=control, fixptfn=EMupdate, control=list(maxiter=20000)) ##hits the iterations limit
  trial2 <- squarem(p=f.NBNB, y=control, fixptfn=EMupdate, control=list(maxiter=5000, tol=1E-10)) ##doesn't
  
  list(estimate = trial2$par)
}
