# Supplementary material for: Quantifying the impact of inter-site heterogeneity on the distribution of ChIP-seq data
Source: Front Genet. 2014 Nov 14;5:399. doi: 10.3389/fgene.2014.00399 (PMC4231950; doi:10.3389/fgene.2014.00399)
Supplement: Supplementary file 1 [file DataSheet1.ZIP › 04ProduceCountsNoDups.R]

##Produce count frequency tables for each sample
##NB custom telomeres, centromeres for each sample

source("01LibrariesFunctions.R")

# 1) Cfam ------------------------------------------------------------------

bed <- read.bed("Data/do100_Input_liver_none_cfa4_CRI01.bed")

sel <- start(bed) %in% (1E7):(1.2E8) #telomeres
bed <- bed[sel,]

control <- get.alpha(bed, chr = "chr1", discard.rep = TRUE)
#control["0",2] <- control["0",2] -100000 ##from (1E7)/100 ##FIXME FIXME FIXME!!!!

write.csv(control, "DataCountFreq/1CfamNodup.csv")

# 2) Mmu ---------------------------------------------------------------------

bed <- rbind(
  read.bed("Data/do16_Input_liver_none_mmuC57BL63_CRI01.bed"),
  read.bed("Data/do16_Input_liver_none_mmuC57BL63_CRI02.bed")
)
sel <- start(bed) %in% (1E7):(8E7) | start(bed) %in% (9.25E7):(1.925E8)
bed <- bed[sel,]

control <- get.alpha(bed, chr = "chr1", discard.rep = TRUE)
control["0",2] <- control["0",2] -225000 ##from (1E7 + 9.25E7 - 8E7)/100

write.csv(control, "DataCountFreq/2MmuNodup.csv")

# 3) MCF7 -----------------------------------------------------------------

##remove centromere + skirting regions - see http://genome.ucsc.edu/cgi-bin/hgTables
bed <- read.bed("Data/Input_Full_MCF7_CRI01.bed")

sel <- start(bed) %in% (1E7):(1.12E8) | start(bed) %in% (1.47E8):(2.425E8)
bed <- bed[sel,]

control <- get.alpha(bed, chr = "chr1", discard.rep = TRUE) ##put into 100bp bins, followed by table
control["0",2] <- control["0",2] -450000 ##from (1E7+ 1.47E8-1.12E8)/100

write.csv(control, "DataCountFreq/3MCF7Nodup.csv")

# 4) tumour ----------------------------------------------------------

bed <- read.bed("Data/jc59_BT82277_Input_CRI01.bed")
sel <- start(bed) %in% (1E7):(1.12E8) | start(bed) %in% (1.47E8):(2.425E8)
bed <- bed[sel,]

control <- get.alpha(bed, chr = "chr1", discard.rep = TRUE)
control["0",2] <- control["0",2] - 450000 ##from (1E7+ 1.47E8-1.12E8)/100

write.csv(control, "DataCountFreq/4BT82277Nodup.csv")
