# Supplementary material for: Quantifying the impact of inter-site heterogeneity on the distribution of ChIP-seq data
Source: Front Genet. 2014 Nov 14;5:399. doi: 10.3389/fgene.2014.00399 (PMC4231950; doi:10.3389/fgene.2014.00399)
Supplement: Supplementary file 1 [file DataSheet1.ZIP › analysis.R]

##Wang et al method for poisson mixture models
source("01LibrariesFunctions.R")

##get targets information
targets <- read.csv("Targets.csv", as.is=TRUE)

##initialize a matrix to quantify TV in 
fullTV <- matrix(0, nrow(targets), 5)
colnames(fullTV) <- c("Negative Binomial", "Poisson", "NB-NB Mixture", "Log-Normal Poisson", "CNM Recovery")
rownames(fullTV) <- targets$sample

print(targets)

for(sample in 1:nrow(targets))
{
  sampleName <- targets$sample[sample]
  
  ##get sample name & LNP fit
  f.lnp <- with(targets[sample,], c(mu = mu, var = 1/precision))
  sample.name = targets$name[sample]
  
  ##get count matrix
  control <- as.matrix(read.csv(paste("DataCountFreq/", targets$file[sample], sep=""), row.names=1))
  
  ##get the empirical PDF of the control
  control.density = control
  control.density[,2] = control[,2]/sum(control[,2])
  
  ##CNM method - gets MLE for mixing distn
  ##-------------------------------------
  
  control.mix <- cnm.poismix(x = control[,1], w = control[,2], check=1000, tol=1e-3)
  
  if(control.mix$convergence == 1) message("CNM reports that it did not converge in sample ", sample)
  gc()
  
  ##Remix
  ##-----
  
  ##Can we recreate the control distribution from the control mixture? (i.e. do we think CNM's estimate of the control mixture is good?)
  ##hereafter referred to as "remixing"
  control.density.remix <- control.density
  
  remix.fit <- dpois(1:10, lambda = 2)
  ##generate all densities used in mixture. Then, weight by probability.
  remix.density <- sapply(control.mix$mix$lambda, function(lambda) {dpois(0:max(control[,"x"]), lambda = lambda)}) %*% control.mix$mix$pi
  
  control.density.remix <- cbind(0:(nrow(remix.density)-1), remix.density)
  
  cols <- c("Black","Orange","Blue","Red")
  
  pdf(paste("plots/s", sample, "B.pdf", sep=""), width=7, height=7)
  
  #plot(x = control.density[,1], y = log(control.density[,2]), xlim = c(0,60), ylim = c(-50,0), type = "o", main = paste("Density Recovery - Sample", sampleName), xlab = "x", ylab = "log(pdf)")
  plot(x = control.density[,1], y = log(control.density[,2]), xlim = c(0,60), ylim = c(-50,0), type = "o", main = paste("Density Recovery - Sample", sampleName), xlab = "Bin count", ylab = "Logarithm of probability density")
  lines(x = control.density.remix[,1], y = log(control.density.remix[,2]), type = "o", col = cols[2])
  
  if(sample == 1) legend(30, 0, c("Empirical Estimate","CNM Estimate"), col = cols[1:2], pch = 19)
  dev.off()
  
  
  ##fit distributions
  ##-----------------
  
  ##compute Poisson fit
  f.pois <- fitdistr(rep(control[,1], control[,2]), 'poisson')
  lambda <- f.pois$estimate["lambda"]
  
  ##compute NB fit
  f.NB<-fitdistr(rep(control[,1], control[,2]), 'negative binomial')
  gamma.fit <- pgamma(control.mix$mix$lambda, shape = f.NB$estimate["size"], rate = f.NB$estimate["size"]/f.NB$estimate["mu"])
  
  ##compute NB-NB mixture fit
  f.NBNB <- getNBNBestimate(control)
  NBNB.fit <- dnbinom(control[,"x"], size = f.NBNB$estimate["s1"], prob = f.NBNB$estimate["p1"])*f.NBNB$estimate["tau"] + 
    dnbinom(control[,"x"], size = f.NBNB$estimate["s2"], prob = f.NBNB$estimate["p2"])*(1-f.NBNB$estimate["tau"])
  NBNB.mixer.fit <- f.NBNB$estimate["tau"]*pgamma(control.mix$mix$lambda, shape = f.NBNB$estimate["s1"], rate = f.NBNB$estimate["p1"]/(1-f.NBNB$estimate["p1"])) +
    (1 - f.NBNB$estimate["tau"])*pgamma(control.mix$mix$lambda, shape = f.NBNB$estimate["s2"], rate = f.NBNB$estimate["p2"]/(1-f.NBNB$estimate["p2"]))
  
  ##log-norm poisson fit obtained from WinBUGS
  if(is.na(f.lnp["mu"]) | is.na(f.lnp["var"]))
  {
    ##if we don't have the parameters available...
    x.lnp <- NA
  } else {
    ##if we do...
    lnp.fit <- plnorm(control.mix$mix$lambda, meanlog = f.lnp["mu"], sdlog = sqrt(f.lnp["var"]))
    
    ##strategy based on simulating many log-normal variables & summing their densities
    x <- 0:max(control[,1])
    
    #x.temp <- rep(1500000, 8)
    x.temp <- rep(150000, 8)
    x.temp <- mclapply(x.temp, rnorm, mean = f.lnp["mu"], sd = sqrt(f.lnp["var"])) ##get LN deviates
    x.temp <- exp(unlist(x.temp))
    x.temp <- mclapply(x.temp, dpois, x=x) ##get appropriate poisson densities
    x.temp <- do.call(rbind, x.temp)
    x.lnp <- apply(x.temp, 2, mean) ##take mean of densities
    
    names(x.lnp) <- x
  }
  
  ##Plot count distributions
  ##------------------------
  
  ##Distributions plot
  ##Get densities at support points
  multi <- data.frame(
    EPDF = control.density[,2],
    NB = dnbinom(control[,"x"],
                 size = f.NB$estimate["size"],
                 mu = f.NB$estimate["mu"]),
    P = dpois(control[,"x"],
              lambda = f.pois$estimate["lambda"]),
    NBNB = NBNB.fit,
    LNP = x.lnp[as.character(control[,1])],
    CNM = control.density.remix[control.density.remix[,1] %in% control[,"x"],2]
  )
  
  cols <- c("Black","Orange","Cyan","Red","Purple")

  ##Log the total variation against empirical distribution
  fullTV[sample,] <- with(multi,
    c(
      0.5*(sum(abs(EPDF-NB)) + 1 - sum(NB)),
      0.5*(sum(abs(EPDF-P))) + 1 - sum(P),
      0.5*(sum(abs(EPDF-NBNB)) + 1 - sum(NBNB)),
      0.5*(sum(abs(EPDF-LNP)) + 1 - sum(LNP)),
      0.5*(sum(abs(EPDF-CNM)) + 1 - sum(CNM))
    )
  )
  
  pdf(paste("plots/s", sample, "Acount.pdf", sep=""), width=7, height=5)
  #plot(x = as.integer(rownames(multi)), y = log(multi)[,1], xlim = c(0,60), ylim = c(-30,0), type = "o", main = paste("Sample", sampleName), xlab = "x", ylab = "log(pdf)")
  plot(x = as.integer(rownames(multi)), y = log(multi[,1]), xlim = c(0,60), ylim = c(-30,0), type = "o", main = paste("Sample", sampleName), xlab = "Bin count", ylab = "Logarithm of probability density")
  for(i in 2:4)
  {
    lines(x = as.integer(rownames(multi)), y = log(multi[,i]), type = "o", col = cols[i])
  }
  if(!all(is.na(x.lnp))) lines(x = as.integer(names(x.lnp)), log(x.lnp), col = cols[5], type = "o")
  if(sample == 1) legend(30, 0, c("Data","Negative Binomial", "Poisson", "Mix of two NBs", "Log-normal Poisson Mixture"), col = cols, pch = 19)
  dev.off()
  
  ##Illustrative example without NBNB, for early on in the paper.
  if(sample == 1)
  {
    pdf(paste("plots/Prelim.pdf", sep=""), width=7, height=7)
    plot(x = as.integer(rownames(multi)), y = log(multi[,1]), xlim = c(0,60), ylim = c(-50,0), type = "o", main = paste("Count Distribution - Sample", sampleName), xlab = "Bin count", ylab = "Logarithm of probability density")
    for(i in 2:3)
    {
      lines(x = as.integer(rownames(multi)), y = log(multi[,i]), type = "o", col = cols[i])
    }
    if(!all(is.na(x.lnp))) lines(x = as.integer(names(x.lnp)), log(x.lnp), col = cols[5], type = "o")
    legend(30, 0, c("Data","Negative Binomial", "Poisson", "Log-normal Poisson Mixture"), col = cols[c(1:3,5)], pch = 19)
    dev.off()
  }

  ##Plot mixing distributions
  ##------------------------

  upper.emp <- cumsum(control.mix$mix$pi)
  lower.emp <- c(0, cumsum(control.mix$mix$pi)); lower.emp <- lower.emp[-length(lower.emp)]
  
  pdf(paste("plots/s", sample, "Amix.pdf", sep=""), width=7, height=7)
  
  #plot(control.mix$mix$lambda, log(1-upper.emp), type = "n", main = paste("Sample", sampleName), ylim = c(-30,2), xlab = expression(paste(lambda)), ylab = "log(1-CDF)")
  plot(control.mix$mix$lambda, log(1-upper.emp), type = "n", main = paste("Sample", sampleName), ylim = c(-30,2), xlab = expression(paste("Mixing parameter, ", lambda)), ylab = "log(1-CDF)")
  lines(control.mix$mix$lambda, log(1-lower.emp), type = "n")
  
  polyX <- c(rev(control.mix$mix$lambda), control.mix$mix$lambda)
  polyY <- c(rev(log(1-lower.emp)), log(1-upper.emp))
  temp <- length(polyX)
  polyX <- c(polyX[-temp], polyX[temp-1], 1E6, 1E6)
  polyY <- c(polyY[-temp], -1E6, -1E6, polyY[temp-1])
  polygon(polyX, polyY, col=grey(0.8))
  lines(control.mix$mix$lambda, log(1-gamma.fit), type = "o", col = cols[2])
  lines(c(0,lambda, lambda, 200), c(0,0,-1000,-1000), type = "o", col = cols[3])
  lines(control.mix$mix$lambda, log(1-NBNB.mixer.fit), type = "o", col = cols[4])
  if(!all(is.na(x.lnp))) lines(control.mix$mix$lambda, log(1-lnp.fit), type = "o", col = cols[5])
  if(sample == 1) legend(30, 2, c("Data (CNM bounds)","Negative Binomial","Poisson", "Mix of two NBs","Log-normal Poisson Mixture"), col = cols, pch = 19)
  dev.off()
  
  ##Illustrative example without NBNB, for early on in the paper.
  if(sample == 1)
  {
    pdf(paste("plots/Prelim2.pdf", sep=""), width=7, height=7)
    
    plot(control.mix$mix$lambda, log(1-upper.emp), type = "n", main = paste("Sample", sampleName), ylim = c(-30,2), xlab = expression(paste("Mixing parameter, ", lambda)), ylab = "log(1-CDF)")
    lines(control.mix$mix$lambda, log(1-lower.emp), type = "n")
    
    polyX <- c(rev(control.mix$mix$lambda), control.mix$mix$lambda)
    polyY <- c(rev(log(1-lower.emp)), log(1-upper.emp))
    temp <- length(polyX)
    polyX <- c(polyX[-temp], polyX[temp-1], 1E6, 1E6)
    polyY <- c(polyY[-temp], -1E6, -1E6, polyY[temp-1])
    polygon(polyX, polyY, col=grey(0.8))
    
    #lines(control.mix$mix$lambda, log(1-lower.emp), type = "o")
    lines(control.mix$mix$lambda, log(1-gamma.fit), type = "o", col = cols[2])
    lines(c(0,lambda, lambda, 200), c(0,0,-1000,-1000), type = "o", col = cols[3])
    #lines(control.mix$mix$lambda, log(1-NBNB.mixer.fit), type = "o", col = cols[4])
    if(!all(is.na(x.lnp))) lines(control.mix$mix$lambda, log(1-lnp.fit), type = "o", col = cols[5])
    legend(30, 2, c("Data (CNM bounds)","Negative Binomial","Poisson", "Log-normal Poisson Mixture"), col = cols, pch = 19)
    dev.off()
  }
  
  
  # Zero inflation ----------------------------------------------------------
  
  zerodelete <- seq(-0.25, 0.75, by = 0.025) #proportions of zeros to remove

  ##The matrix "tv" takes a long time to compute, so have precomputed it.
  ##To recompute, uncomment this code block.

  ##BLOCK STARTS
#   gc()
#   temp <- mclapply(zerodelete, function(z, control.z)
#   {
#     
#     ##delete some number of zeros, recalculate density
#     control.z["0","freq"] <- round((1-z)*control.z["0","freq"])
#     
#     control.z.density = control.z
#     control.z.density[,2] = control.z[,2]/sum(control.z[,2])
#     
#     ##fit distributions
#     
#     ##compute Poisson fit
#     f.pois <- fitdistr(rep(control.z[,1], control.z[,2]), 'poisson')
#     
#     ##compute NB fit
#     f.NB <- fitdistr(rep(control.z[,1], control.z[,2]), 'negative binomial')
#     
#     ##compute NB-NB mixture fit
#     f.NBNB <- getNBNBestimate(control.z)
#     NBNB.fit <- dnbinom(control.z[,"x"], size = f.NBNB$estimate["s1"], prob = f.NBNB$estimate["p1"])*f.NBNB$estimate["tau"] + 
#       dnbinom(control.z[,"x"], size = f.NBNB$estimate["s2"], prob = f.NBNB$estimate["p2"])*(1-f.NBNB$estimate["tau"])
#     
#     ##get densities
#     multi <- data.frame(
#       EPDF = control.z.density[,2],
#       NB = dnbinom(control.z[,"x"],
#                    size = f.NB$estimate["size"],
#                    mu = f.NB$estimate["mu"]),
#       P = dpois(control.z[,"x"],
#                 lambda = f.pois$estimate["lambda"]),
#       NBNB = NBNB.fit
#     )
#     
#     ##calculate the TV for each model and insert it into the matrix
#     ##NOTE: Theoretical distributions have probability mass not on empirical PDF's support points
#     ##account for this with "1 - sum(.)" correction
#     with(multi,
#          c(
#            0.5*(sum(abs(EPDF-NB)) + 1 - sum(NB)),
#            0.5*(sum(abs(EPDF-P))) + 1 - sum(P),
#            0.5*(sum(abs(EPDF-NBNB)) + 1 - sum(NBNB))
#          )
#     )
#   },
#   control.z=control
#   )
#   gc()
#    
#   tv <- do.call(rbind, temp)
#   colnames(tv) <- c("Poisson", "NB", "NBNB")
#   if(any(sapply(temp, is.null))){
#     ##pathological case
#     rownames(tv) <- zerodelete[!sapply(temp, is.null)]
#   } else {
#     rownames(tv) <- zerodelete
#   }
#     
#   ##save for future use
#   save(tv, file=paste("DataTV/TVsample", sample, ".Rda", sep =""))
  ##BLOCK ENDS

  ##Load precomputed version of the above
  load(paste("DataTV/TVsample", sample, ".Rda", sep=""))
  zerodelete <- as.numeric(rownames(tv))
  
  ##Plot matrix
  pdf(paste("plots/s", sample, "TV.pdf", sep=""), width=7, height=7)
  
  #plot(zerodelete, -log(tv[,"NB"]), type = "o", main = paste("Zero Removal Effect on Total Variation - Sample ", sampleName), ylim = c(min(log(tv))-0.1, max(log(tv))+0.1), xlab = "Proportion of zeros deleted", ylab = "-log(Total Variation)", col=cols[2])
  plot(zerodelete, -log(tv[,"NB"]), type = "o", main = paste("Sample ", sampleName), ylim = c(min(-log(tv))-0.1, max(-log(tv))+0.1), xlab = "Proportion of zeros deleted", ylab = expression(-log(d[TV])), col=cols[2])
  lines(zerodelete, -log(tv[,"Poisson"]), type = "o", col = cols[3])
  lines(zerodelete, -log(tv[,"NBNB"]), type = "o", col = cols[4])
  abline(v=0)
  if(sample == 1) legend(0.4, -9, c("Negative Binomial","Poisson", "Mix of two NBs"), col = cols[2:4], pch = 19)
  loc <- par("usr")
  text(loc[1] - 0.07, loc[4] + 0.25, "Better\nFit", xpd=TRUE, adj = 0.5)
  text(loc[1] - 0.07, loc[2] + 1.25, "Worse\nFit", xpd=TRUE, adj = 0.5)
  dev.off()

  message("Sample ", sample, " complete.")
}

##Collect & plot total variation values across 

fullTV[c("D", "D-ChIP", "D-NoDup"),"CNM Recovery"] = NA ##since CNM did not converge
fullTVdf <- data.frame("Sample" = factor(rep(targets$sample, 5)), "TV" = as.vector(fullTV), "Distribution" = factor(rep(colnames(fullTV), each=nrow(fullTV)), levels=colnames(fullTV)))

selectedTVdf <- fullTVdf[fullTVdf$Sample %in% LETTERS[1:4],]

cols <- c("Black","Orange","Cyan","Red","Purple")

pdf("plots/TV.pdf", height = 4)
print(ggplot(data=selectedTVdf, aes(x=Sample, y=-log(TV), fill=Distribution)) + 
        geom_bar(stat="identity", position=position_dodge(), colour="black") + 
        scale_fill_manual(values=cols[c(2:5, 1)]) +
        ggtitle("Total variation for each distribution") + 
        theme_bw() + 
        theme(plot.title = element_text(lineheight=.8, face="bold")))
dev.off()

pdf("plots/TVfull.pdf", height = 4)
print(ggplot(data=fullTVdf, aes(x=Sample, y=-log(TV), fill=Distribution)) + 
        geom_bar(stat="identity", position=position_dodge(), colour="black") + 
        scale_fill_manual(values=cols[c(2:5, 1)]) +
        ggtitle("Total variation for each distribution") + 
        theme_bw() + 
        theme(plot.title = element_text(lineheight=.8, face="bold")))
dev.off()
