# Supplementary material for: Quantifying the impact of inter-site heterogeneity on the distribution of ChIP-seq data
Source: Front Genet. 2014 Nov 14;5:399. doi: 10.3389/fgene.2014.00399 (PMC4231950; doi:10.3389/fgene.2014.00399)
Supplement: Supplementary file 1 [file DataSheet1.ZIP › README.Rmd]

---
title: "Quantifying the impact of inter-site heterogeneity on the distribution of ChIP-seq data - Supplemental Data"
author: "Jonathan Cairns, Andy Lynch, Simon Tavaré"
output: pdf_document
---

(For details on how to compile this R Markdown document, see <http://rmarkdown.rstudio.com>.)

**IMPORTANT:** To re-run the CNM analysis, you will need some libraries:
  
  - Ensure that you have installed all of the required libraries, named at the beginning of the following file (you can also enable the option to use multicore parallel processing):

```{r, message=FALSE}
source("01LibrariesFunctions.R")
```

- Ensure that you have installed the LSEI package, available from: <https://www.stat.auckland.ac.nz/~yongwang/>.
- We have included a copy of *cnm.R*, but a newer version may be available from the same location.

(Note the custom parameters used for CNM, namely $check=1000$ and $tol=10^{-3}$)

# Workflow

The *DataCountFreq/* directory contains count tables, such as the following:

```{r}
read.csv("DataCountFreq/1Cfam.csv")
```

Optional: If you wish to regenerate these count tables from the original data:

- Download the .bed files -- provided in SupplementalDataBedFiles.tar.gz.
- Extract the *Data/* and *DataChIP/* directories.
- Uncomment the following lines in README.Rmd. The tables will be regenerated next time this file is knitted:

```{r}
#source("02ProduceCountFreqs.R")
#source("03ProduceCountFreqsChIP.R")
#source("04ProduceCountFreqsNoDups.R")
```

Information on which samples are present is found in the *Targets.csv* file:

```{r}
read.csv("Targets.csv")
```

Note that, if you are using your own data, the entries in the "file" column must match .csv file names in the *DataCountFreq/* directory. However, there is no need to supply the raw .bed files.

To run the full analysis, use the following:

```{r}
#source("analysis.R")
```

This script generates plots in the folder *plots/*.

# Example plots - Sample A

![test](plots/s1Acount.pdf)

![test](plots/s1Amix.pdf)

![test](plots/s1B.pdf)

![test](plots/s1TV.pdf)

# Example plots - Sample B

![test](plots/s2Acount.pdf)

![test](plots/s2Amix.pdf)

![test](plots/s2B.pdf)

![test](plots/s2TV.pdf)

# Example plots - Sample C

![test](plots/s3Acount.pdf)

![test](plots/s3Amix.pdf)

![test](plots/s3B.pdf)

![test](plots/s3TV.pdf)

# Example plots - Sample D

![test](plots/s4Acount.pdf)

![test](plots/s4Amix.pdf)

![test](plots/s4B.pdf)

![test](plots/s4TV.pdf)

# Example plots - Sample A, ChIP track

![test](plots/s5Acount.pdf)

![test](plots/s5Amix.pdf)

![test](plots/s5B.pdf)

![test](plots/s5TV.pdf)

# Example plots - Sample B, ChIP track

![test](plots/s6Acount.pdf)

![test](plots/s6Amix.pdf)

![test](plots/s6B.pdf)

![test](plots/s6TV.pdf)

# Example plots - Sample C, ChIP track

![test](plots/s7Acount.pdf)

![test](plots/s7Amix.pdf)

![test](plots/s7B.pdf)

![test](plots/s7TV.pdf)

# Example plots - Sample D, ChIP track

![test](plots/s8Acount.pdf)

![test](plots/s8Amix.pdf)

![test](plots/s8B.pdf)

![test](plots/s8TV.pdf)

# Example plots - Sample A, duplicates removed

![test](plots/s9Acount.pdf)

![test](plots/s9Amix.pdf)

![test](plots/s9B.pdf)

![test](plots/s9TV.pdf)

# Example plots - Sample B, duplicates removed

![test](plots/s10Acount.pdf)

![test](plots/s10Amix.pdf)

![test](plots/s10B.pdf)

![test](plots/s10TV.pdf)

# Example plots - Sample C, duplicates removed

![test](plots/s11Acount.pdf)

![test](plots/s11Amix.pdf)

![test](plots/s11B.pdf)

![test](plots/s11TV.pdf)

# Example plots - Sample D, duplicates removed

![test](plots/s12Acount.pdf)

![test](plots/s12Amix.pdf)

![test](plots/s12B.pdf)

![test](plots/s12TV.pdf)
