# Supplementary material for: Quantifying the impact of inter-site heterogeneity on the distribution of ChIP-seq data
Source: Front Genet. 2014 Nov 14;5:399. doi: 10.3389/fgene.2014.00399 (PMC4231950; doi:10.3389/fgene.2014.00399)
Supplement: Supplementary file 1 [file DataSheet1.ZIP › Targets.csv]

sample	name	file	mu	precision
A	Cfam	1Cfam.csv	-1.963	2.718
B	Mmus	2Mmu.csv	-2.331	1.296
C	MCF7	3MCF7.csv	-2.399	1.379
D	Primary Tumour	4BT82277.csv	-1.708	0.9708
A-ChIP	Cfam ChIP	1CfamChIP.csv	NA	NA
B-ChIP	Mmus ChIP	2MmuChIP.csv	NA	NA
C-ChIP	MCF7 ChIP	3MCF7ChIP.csv	NA	NA
D-ChIP	Primary Tumour ChIP	4BT82277ChIP.csv	NA	NA
A-NoDup	Cfam Nodup	1CfamNodup.csv	NA	NA
B-NoDup	Mmus Nodup	2MmuNodup.csv	NA	NA
C-NoDup	MCF7 Nodup	3MCF7Nodup.csv	NA	NA
D-NoDup	Primary Tumour Nodup	4BT82277Nodup.csv	NA	NA
